# Supplementary material for: Computer simulation models as a tool to investigate the role of microRNAs in osteoarthritis
Source: PLoS One. 2017 Nov 2;12(11):e0187568. doi: 10.1371/journal.pone.0187568 (PMC5695613; doi:10.1371/journal.pone.0187568)
Supplement: S2 File — Excel spreadsheet showing miRNAs ranked according to their enrichment of OA-related targets. (XLSX) [file pone.0187568.s002.xlsx]

## Sheet: Sheet1
miRNA	N.targets	N.OA.targets	Enrichment	pvalue	p.adj	OA.targets
hsa-miR-200c-3p	102	22	3.66792	9.03585e-08	0.000103421	BCL2,CACNG8,CYP1A1,DDIT4,EP300,ERRFI1,FLT1,FN1,IGF2,IKBKB,JAG1,JUN,LMNB1,MALT1,NTRK2,PLCG1,TIMP2,TP53INP1,TUBB2A,TUBB3,VEGFA,XIAP
hsa-miR-21-5p	128	25	3.32145	9.73376e-08	0.000103421	ANP32A,BCL2,CCL20,CCR7,CDK6,EGFR,FASLG,FMOD,ICAM1,IL1B,JAG1,NCOA3,NTF3,PLAT,PPARA,RASA1,RECK,RHOB,SERPINB5,SGTB,SOD3,SPRY2,TGFBR2,TIMP3,TNFAIP3
hsa-miR-29b-3p	126	24	3.2392	2.84925e-07	0.000201822	ADAM12,BCL2,CASP8,CCNA2,CDK6,COL1A1,CTNNBIP1,DNMT1,ENPP2,ESR1,FSCN1,GSK3B,HDAC4,HMGA2,IFNG,MAZ,MDM2,MMP2,NCOA3,NID1,TGFB1,TGFB2,TGFB3,VEGFA
hsa-miR-100-5p	12	6	8.50291	2.7748e-05	0.0117929	FGFR3,FLT1,ID1,IGF1R,MMP13,PLK1
hsa-miR-200b-3p	93	17	3.10859	2.64046e-05	0.0117929	BCL2,CACNG8,CYP1A1,DDIT4,EP300,FLT1,FN1,IGF2,JUN,KDR,LMNB1,MALT1,PLCG1,TP53INP1,TUBB2A,VEGFA,XIAP
hsa-miR-155-5p	243	31	2.16947	4.11325e-05	0.0138286	ADAMTS4,AKT1,CEBPB,CSF1R,CTLA4,CTNNB1,CYP1A1,DPP7,EDN1,FADD,HHIP,ICAM1,IKBKE,INPP5D,JUN,MSH2,MSH6,NFAT5,PPP5C,RHOA,SELE,SIRT1,SMAD1,SMAD2,SOCS1,TBCA,TNFRSF10A,TP53INP1,UBE2G1,XPR1,ZFP36
hsa-miR-34a-5p	126	20	2.69934	4.55532e-05	0.0138286	BCL2,CCL22,CD44,CDK4,CDK6,CEBPB,HMGA2,IFNB1,IMPA1,JAG1,MAP2K1,MDM4,NOTCH1,PDGFRA,SIRT1,SPAM1,SYT1,VEGFA,YY1,ZAP70
hsa-miR-125b-5p	114	18	2.68513	0.000115232	0.0306085	AKT1,BCL2,GLI1,HMGA1,HMGA2,IGF2,IL6R,IRF4,LIF,MAPK14,MMP13,NTRK3,OPRL1,PTGS1,TNFAIP3,TNFRSF10B,TP53,VDR
hsa-miR-223-3p	51	11	3.66792	0.000149946	0.0354039	CACNG8,CHUK,F3,IGF1R,IL6ST,ITGB1,LIF,MDM2,RHOB,SP3,TP53
hsa-miR-1826	3	3	17.0058	0.000202855	0.0431067	CTNNB1,MAP2K1,VEGFC
hsa-miR-124-3p	268	31	1.96709	0.000252631	0.0488037	AHR,AR,BDNF,CAV1,CCL2,CD59,CDK4,CDK6,CHSY1,CTGF,DVL2,EFNB1,EZH2,G3BP1,HMGA1,IL6R,ITGB1,LAMC1,LMNB1,MAPK14,NFATC1,NID1,NR3C1,NR3C2,PAPSS2,PGM1,RARG,SOX9,SSFA2,TNFRSF21,WNT4
hsa-miR-140-5p	46	10	3.69692	0.000278017	0.0492321	AIDA,DNMT1,DST,ESR2,FGF2,HDAC4,IGFBP5,MMP13,PDGFRA,VEGFA
hsa-miR-125a-5p	75	13	2.94768	0.000394183	0.0523525	CCL5,CD34,CDKN1A,LIF,NTRK3,OPRL1,PTGS1,RARA,TNFAIP3,TNFRSF10B,TP53,TP53INP1,VEGFA
hsa-miR-222-3p	84	14	2.8343	0.000363721	0.0523525	CDK6,CDKN1C,COG5,ICAM1,KPNA2,MDM2,MMP1,RECK,SELE,SOD2,TFAP2A,TIMP3,TNFSF10,TP53
hsa-miR-451a	12	5	7.08576	0.000389833	0.0523525	AKT1,BCL2,MIF,MMP2,MMP9
hsa-miR-99a-5p	7	4	9.71761	0.000360733	0.0523525	FGFR3,IGF1R,MTOR,SERPINE1
hsa-miR-329-3p	509	49	1.6371	0.000485326	0.0572954	ADAMTS4,ASAH2,BAMBI,CACNG8,CD2AP,CDK6,CHRFAM7A,CLEC4D,CRLF1,CRLS1,CTGF,CXCL12,DONSON,F2RL1,FASLG,GDNF,HHIP,HMGB2,HMGCR,ICAM1,IGF1R,IL6ST,LNPEP,MATN1,NCOA3,NFAT5,NR2C2,NR3C1,PARD3B,PHEX,PIK3R1,PPARGC1A,PPARGC1B,PPM1A,PTCH1,SCN4A,SCN8A,SIK3,SLC5A7,SMAD2,SOD2,SOX9,TNFRSF13C,TNFRSF21,TWIST1,VEGFA,WISP1,WRN,ZMYM2
hsa-miR-362-3p	509	49	1.6371	0.000485326	0.0572954	ADAMTS4,ASAH2,BAMBI,CACNG8,CD2AP,CDK6,CHRFAM7A,CLEC4D,CRLF1,CRLS1,CTGF,CXCL12,DONSON,F2RL1,FASLG,GDNF,HHIP,HMGB2,HMGCR,ICAM1,IGF1R,IL6ST,LNPEP,MATN1,NCOA3,NFAT5,NR2C2,NR3C1,PARD3B,PHEX,PIK3R1,PPARGC1A,PPARGC1B,PPM1A,PTCH1,SCN4A,SCN8A,SIK3,SLC5A7,SMAD2,SOD2,SOX9,TNFRSF13C,TNFRSF21,TWIST1,VEGFA,WISP1,WRN,ZMYM2
hsa-miR-3065-5p	99	15	2.57664	0.000652059	0.0729277	ATP7A,CXCL10,CXCL5,FZD5,GFPT1,IGF1,ITGA1,SELE,STEAP4,TGFBR2,THBS1,TNFRSF21,TP53,TWIST1,ZC3HAV1
hsa-miR-7-1-3p	143	19	2.25952	0.000727188	0.0772637	ABCC4,ADAMTS5,ATP7A,CHSY1,CRLS1,EMB,FZD5,HOXD12,IL15,ITGA1,KLF6,MATN1,MTSS1,OCRL,RHOB,THBS1,TP53INP1,TWIST1,VEGFA
hsa-miR-145-5p	112	16	2.4294	0.00084654	0.0856618	CDK4,CDKN1A,CTNNBIP1,EGFR,ESR1,FSCN1,IFNB1,IGFBP5,JAG1,KLF5,MAP3K3,PPP3CA,SERPINE1,SLC26A2,STAT1,VEGFA
hsa-miR-429	83	13	2.66356	0.00106627	0.102992	BCL2,CACNG8,CYP1A1,DDIT4,EP300,IGF2,JUN,LMNB1,MALT1,PLCG1,TP53INP1,TUBB2A,XIAP
hsa-miR-7-2-3p	141	18	2.17096	0.0015749	0.145507	ABCC4,ATP7A,CHSY1,CRLS1,EMB,FZD5,HOXD12,IL15,ITGA1,KLF6,MATN1,MTSS1,OCRL,RHOB,THBS1,TP53INP1,TWIST1,VEGFA
hsa-miR-29a-3p	131	17	2.20686	0.00175393	0.155296	BCL2,CASP8,CCNA2,CDK6,CTNNBIP1,DAG1,DIABLO,DKK1,ENPP2,FSCN1,MAZ,MDM2,PIK3R1,SPARC,TGFB3,TNFAIP3,ZFP36
hsa-miR-138-5p	60	10	2.8343	0.00243879	0.199324	CASP3,FABP4,HIF1A,IGF1R,LNPEP,NR3C1,PPARG,PTK2,SIRT1,TP53INP2
hsa-miR-204-5p	333	33	1.68526	0.00239788	0.199324	A1CF,ADORA3,ALDH1A2,BCL2,CACNA1C,CACNG8,CCR5,CD28,CD44,CDH2,CXCL3,EPHA4,ETV3,HAS2,IGFBP5,IL11,IL1B,NFATC1,NOTCH1,PADI2,PLAT,PLAUR,PLCG1,RUNX2,SERPINC1,SERPINE1,SERPINF2,SOD2,STEAP4,TGFBR1,TGFBR2,VASH1,WISP1
hsa-miR-3609	245	26	1.8047	0.00264192	0.207929	ANKH,BMP2,CD55,CD59,CHSY1,CXCL10,EPHA4,F2R,F3,FAM46A,HBP1,HIF1A,HMGB2,ITGB1,KLF6,MAPK1,MDM2,RRM2,S100A11,SPAM1,TGFBR2,THBS1,TNFRSF21,TP53INP1,TRAPPC2,ZC3HAV1
hsa-miR-148a-3p	82	12	2.48866	0.00294874	0.208869	BCL2,CCNA2,CHRFAM7A,DNMT1,FZD5,HLA-G,IGFBP5,KLF6,LNPEP,NDRG1,NR1I2,S1PR2
hsa-miR-19b-3p	272	28	1.7506	0.00288283	0.208869	BAMBI,CCNA2,ESR1,ETV3,GDNF,GFPT1,HDAC4,KITLG,MALT1,MAPK1,NCOA3,NDRG1,NR3C2,PGK1,PTPRB,RHOB,S1PR2,SOCS1,TGFBR2,THBS1,TLR2,TNFAIP3,TNFRSF10B,TNIP1,TP53INP1,WNT10A,XIAP,YY1
hsa-miR-29c-3p	103	14	2.31147	0.00280069	0.208869	BCL2,CASP8,CCNA2,CDK6,COL1A1,CTNNBIP1,ENPP2,FSCN1,GAPDH,LAMC1,MAZ,MDM2,SPARC,WNT4
hsa-miR-302d-5p	94	13	2.35187	0.00334843	0.215619	APP,CD209,CD44,CDK6,FGF1,GDNF,GFPT1,GGCX,HMGB1,MAP3K5,PLCG1,RRS1,TFAP2A
hsa-miR-34b-5p	83	12	2.45867	0.00326691	0.215619	BCL2,CAV1,CDK4,CDK6,EBI3,EFNB1,HIF1A,IGF1R,MALT1,MAP3K7,SPAM1,XIAP
hsa-miR-378a-3p	34	7	3.5012	0.00316776	0.215619	AKT1,CACNG8,CYP19A1,IGF1R,PPARGC1B,TGFB2,VEGFA
hsa-miR-8485	832	68	1.3899	0.00371954	0.232471	ADAMTS4,AQP3,AR,ASAH2,BAMBI,BGN,BMP5,BTLA,CACNA1B,CACNG8,CD2AP,CDH2,CHRFAM7A,CLEC4D,COL9A1,CRLF1,CRLS1,CTGF,CXCL12,DONSON,F2RL1,FASLG,FGFR3,FLT1,GDNF,GREM1,GSK3B,HHIP,HMGB2,HMGCR,HUNK,ICAM1,IL6ST,ITGA1,JAK2,LNPEP,LRP6,MAPKAPK2,MATN1,MPO,NFAT5,NFATC2,NR2C2,NR3C1,PADI2,PARD3B,PDGFRA,PHEX,PIK3R1,PLA2G7,PPARGC1A,PPARGC1B,PPM1A,PTCH1,PTGES,SCN8A,SIK3,SLC5A7,SMAD2,SOD2,SOX9,SYT1,TNFRSF13C,TNFRSF21,TWIS…
hsa-miR-6073	74	11	2.52789	0.00383066	0.232576	APP,ARNTL,DDIT4,ESR1,IL6ST,IRF1,KIF5B,MALT1,NFAT5,S1PR2,SERPINA4
hsa-miR-19b-1-5p	85	12	2.40082	0.00398638	0.232819	CACNB2,CASP8,CD38,CXCR6,EDN1,ESR2,GGCX,HMGA2,KDR,MDM4,SNAP25,TNFAIP6
hsa-miR-6840-5p	19	5	4.47522	0.00405379	0.232819	CACNA1E,ENPP1,PFKFB3,PITX1,YY1
hsa-miR-16-5p	428	39	1.5496	0.0045216	0.246369	ADORA3,BCL2,BSG,CACNA2D1,CADM1,CDK6,CHUK,EGFR,F2,FGF2,FGFR1,GFPT1,GSK3B,HMGA1,HMGA2,HMOX1,HSP90B1,IFNG,ITGA2,JUN,KCNN4,KDR,LAMC1,MKX,MSH2,NR2C2,PDCD1,PLK1,PTGS2,RNH1,SERPINE2,SLC38A1,TIA1,TKTL1,TP53,TPI1,TUBB2A,UGDH,VEGFA
hsa-miR-302b-5p	97	13	2.27913	0.00440739	0.246369	APP,CD209,CD44,CDK6,FGF1,GDNF,GFPT1,GGCX,HMGB1,MAP3K5,PLCG1,RRS1,TFAP2A
hsa-miR-466	144	17	2.00763	0.00475556	0.249557	CACNG8,CHRFAM7A,F2RL1,FGF2,GDNF,HHIP,ICAM1,IGF1R,NFATC2,NR2C2,PIK3R1,SIK3,TGFBR1,TUBA1B,TWIST1,XIAP,YY1
hsa-miR-6869-5p	98	13	2.25587	0.00481498	0.249557	APOA1,APOB,AQP3,CD86,FAM46A,HMGB2,MAPK1,PDE4C,SLC26A2,THRA,TRAF6,TTR,TUBB2A
hsa-miR-548ah-5p	244	25	1.7424	0.00497872	0.2519	ANKH,BMP2,CD55,CD59,CHSY1,CXCL10,EPHA4,F2R,F3,FAM46A,HBP1,HIF1A,HMGB2,ITGB1,KLF6,MAPK1,MDM2,RRM2,S100A11,SPAM1,TGFBR2,TNFRSF21,TP53INP1,TRAPPC2,ZC3HAV1
hsa-miR-488-5p	47	8	2.89461	0.00565638	0.273177	AR,CD59,CTNNBIP1,HOXD9,IGF1R,IL6ST,NCOA3,TUBB4A
hsa-miR-6835-3p	111	14	2.14488	0.00554754	0.273177	CAPZA1,CCNA2,CRLS1,CTNNBIP1,F3,FSTL3,GPR180,KLF6,MAZ,MKX,NAMPT,PDE4D,PGK1,TNFRSF10B
hsa-miR-10b-5p	160	18	1.91316	0.00620201	0.28041	CADM1,CCS,CDKN1A,CDKN2A,CHDH,GSR,HHIP,HOXD10,NOTCH1,NR2C2,RARG,S1PR2,SDC1,SFRP1,TFPI,TP53,UGDH,XIAP
hsa-miR-18a-5p	68	10	2.50086	0.00616037	0.28041	CTGF,ESR1,F3,HIF1A,NCOA3,NR3C1,TGFBR2,THRA,TNFSF11,VCP
hsa-miR-766-5p	172	19	1.87855	0.00609832	0.28041	AOC3,CACNG7,CAV1,CCL11,CSF1,FAAH,HIF3A,HMGXB3,IL21R,MTHFR,NFAT5,PLCG1,PYCARD,RECK,SDC4,SMAD7,SOX11,THBS1,WRN
hsa-miR-1322	48	8	2.8343	0.0064457	0.285356	ALG1,HIF1A,MDM2,PLK1,PRELP,SPAM1,TUBA1B,XIAP
hsa-miR-152-3p	81	11	2.30943	0.00765788	0.32091	CCNA2,CHRFAM7A,DNMT1,FZD5,HLA-G,IGF1R,IGFBP5,KLF6,LNPEP,NDRG1,S1PR2
hsa-miR-23b-3p	116	14	2.05243	0.00815488	0.32091	ADAM17,BTLA,CHUK,CRLS1,FBN2,HAPLN1,LMNB1,NOTCH1,PLAU,PRKACB,SOD2,STS,TNFAIP3,VCAM1
hsa-miR-3124-3p	189	20	1.79956	0.00796578	0.32091	BAMBI,BTLA,CACNG8,CCR6,CXCL5,CXCR5,DIO2,EPHA4,GDNF,HMGCR,IGF1R,IGFBP5,LNPEP,LRP6,NFATC1,PPARGC1A,SERPINC1,TMSB4X,TSKU,WNT4
hsa-miR-3941	402	36	1.52291	0.00807988	0.32091	ADAMTS4,BAMBI,CACNG8,CD2AP,CHRFAM7A,CLEC4D,CRLS1,CTGF,DONSON,F2RL1,FASLG,GDNF,HHIP,HMGB2,ICAM1,IGF1R,IL6ST,LNPEP,MATN1,NFAT5,NFATC2,NR2C2,PARD3B,PHEX,PIK3R1,PPARGC1A,PPARGC1B,SCN4A,SIK3,SLC5A7,SOD2,TWIST1,VEGFA,WISP1,YY1,ZMYM2
hsa-miR-4789-3p	267	26	1.656	0.0081464	0.32091	AQP3,CLEC4D,COL9A1,FGF2,FLT1,G3BP1,GDNF,HHIP,ICAM1,IGF1R,MAPKAPK2,MATN1,NFAT5,NR2C2,PARD3B,PIK3R1,PLA2G7,PPARGC1A,SIK3,SLC5A7,SOD2,TGFBR1,TUBA1B,XIAP,YY1,ZMYM2
hsa-miR-935	40	7	2.97602	0.0080825	0.32091	BECN1,CACNG8,F3,FLT1,MDM2,PSEN1,RBFOX1
hsa-miR-4643	154	17	1.87727	0.00921458	0.356018	AQP3,CDK6,CLEC4D,FGF2,GSK3B,HHIP,ICAM1,IGF1R,MATN1,NR2C2,PADI2,PIK3R1,SIK3,TGFBR1,TUBA1B,XIAP,YY1
hsa-miR-26a-5p	194	20	1.75318	0.0104891	0.398024	ALG1,CD55,CDK6,CTGF,DDIT4,EIF4G2,ESR1,EZH2,HMGA1,HMGA2,HPSE,HSPD1,IFNB1,LIF,MAP3K2,MDM2,PDE4B,PDE4C,SLC26A2,SMAD1
hsa-let-7a-5p	251	24	1.62605	0.013192	0.40661	AHR,APP,BCL2,CCR7,CD59,CDK6,DIABLO,DUSP1,EDN1,EIF4G2,EPHA4,HMGA1,HMGA2,IGF2,MBD2,NR1I2,NUCB2,OPRL1,PGRMC1,SOCS1,SOD2,SUMO1,TUBB2A,VDR
hsa-miR-1251-3p	53	8	2.56692	0.0117005	0.40661	CECR1,DIABLO,DSE,FAM46A,HAVCR2,OCRL,PYCARD,XPR1
hsa-miR-125b-1-3p	9	3	5.66861	0.0130358	0.40661	IGF1R,NR3C1,SOD2
hsa-miR-1294	76	10	2.23761	0.0132801	0.40661	CTSB,DIABLO,EDN1,EFNB1,NCOA3,NUCB2,OLR1,RECK,SNX19,TWIST1
hsa-miR-182-5p	76	10	2.23761	0.0132801	0.40661	BCL2,CCL22,CDKN1A,EP300,MALT1,MAP3K3,MTSS1,NR3C1,RARG,TNFRSF10A
hsa-miR-3150a-3p	110	13	2.00978	0.0124752	0.40661	ABCC5,ADAMTS14,CACNA1C,CACNB2,HEXA,HNRNPD,IGFBP4,IL21R,MAPK1,SFRP1,STS,SUMO1,TRAF6
hsa-miR-34b-3p	133	15	1.91795	0.0115502	0.40661	BCL2,CACNG8,CD209,CD55,CDK4,CDK6,EIF2AK2,F2,GFPT1,JAG1,MAPK14,NOTCH1,VEGFA,XIAP,ZAP70
hsa-miR-4678	54	8	2.51938	0.0130474	0.40661	DUSP1,ERRFI1,IRF4,MBD2,MDM4,SOD2,TRIB1,VEGFC
hsa-miR-5003-5p	53	8	2.56692	0.0117005	0.40661	BMP5,G3BP1,IGF1R,MAPK1,THBS1,TP53,TRAPPC2,TWIST1
hsa-miR-505-3p	111	13	1.99167	0.0133942	0.40661	BMP2,FZD5,GGCX,IGF1,MAZ,SMAD2,SOD2,SOX11,TGFBR2,TNFAIP3,TREM1,TUBB2A,XIAP
hsa-miR-6749-3p	373	33	1.50454	0.0128394	0.40661	A1CF,ADAMTS13,ALDH1A2,CACNG8,CAV1,CHRFAM7A,CILP2,CMKLR1,DDR2,F2,GRIN2B,HMGB1,HMOX1,LIF,LNPEP,MAZ,MMP2,NODAL,PITX1,PPM1A,PYCARD,RHOB,S1PR1,SCN1A,SERPINA4,SLC6A4,SOD2,THRA,TNFRSF13C,TP53,TRIB1,WNT4,XIAP
hsa-miR-6763-5p	110	13	2.00978	0.0124752	0.40661	ABCC5,ADAMTS14,CACNA1C,CACNB2,HEXA,HNRNPD,IGFBP4,IL21R,MAPK1,SFRP1,STS,SUMO1,TRAF6
hsa-miR-8084	74	10	2.29808	0.0111006	0.40661	CYP1A1,DDIT4,DONSON,EMB,HMGB1,IGF2,JUN,PLCG1,THBS1,TUBB2A
hsa-miR-892b	53	8	2.56692	0.0117005	0.40661	CACNA1E,GRM5,IGFBP5,LAMC1,MAPK8,RGMA,TP53INP1,YY1
hsa-miR-603	488	41	1.42877	0.0138714	0.415166	ADAMTS4,AR,BAMBI,CACNG8,CD2AP,CDH2,CDK6,CHRFAM7A,CLEC4D,CRLS1,CTGF,DONSON,F2RL1,FASLG,GDNF,GREM1,HHIP,HMGB2,ICAM1,IGF1R,IL6ST,LNPEP,NCOA3,NFAT5,NFATC2,NR2C2,NR3C1,PARD3B,PHEX,PIK3R1,PPARGC1A,PPARGC1B,PPM1A,SIK3,SLC5A7,SOD2,SUMO1,TWIST1,VEGFA,WISP1,ZMYM2
hsa-miR-185-5p	174	18	1.75922	0.0141854	0.418666	ABCC5,CADM1,CHST11,CSF1,DNMT1,EPAS1,G3BP1,GFPT1,HHIP,IGFBP5,MDM2,NTRK3,PDE4A,PRELP,RHOA,SLC38A1,SOD2,TP53
hsa-miR-548j-3p	253	24	1.6132	0.0144223	0.419828	ADAM17,ADAMTS5,ALG1,ARNTL,CD59,CXCR5,ESR1,ETV3,GGCX,GSR,HAS3,HHIP,HSPA5,MAP3K1,PDGFRA,PGK1,RARB,RECK,RHOB,SOAT1,TMSB4X,TNFAIP3,VCAM1,VDR
hsa-miR-221-3p	89	11	2.10184	0.0151064	0.428015	CDK6,CDKN1C,COG5,DDIT4,DKK2,ICAM1,KPNA2,SELE,TIMP3,TNFSF10,TP53
hsa-miR-9-5p	89	11	2.10184	0.0151064	0.428015	CMKLR1,ESR1,IL5,MKX,MMP13,NFAT5,NPY4R,NTRK3,SIRT1,SOD2,SUMO1
hsa-miR-4691-5p	215	21	1.66103	0.0157131	0.437628	CAV1,CHRFAM7A,CILP2,CMKLR1,DDR2,GRIN2B,HMGB1,HMOX1,IL5,MAPK1,MMP2,NODAL,PPM1A,S1PR1,SERPINA4,SLC6A4,SOX9,TNFRSF13C,VDR,WNT4,XIAP
hsa-miR-4743-3p	90	11	2.07849	0.0163257	0.437628	CACNG8,CD82,EIF2AK2,EIF4G2,FSTL1,LOX,LTF,MSH3,SELE,SLC38A1,TG
hsa-miR-6792-3p	216	21	1.65334	0.0164754	0.437628	CAV1,CHRFAM7A,CILP2,CMKLR1,DDR2,GRIN2B,HMGB1,HMOX1,IL5,MAPK1,MMP2,NODAL,PPM1A,S1PR1,SERPINA4,SLC6A4,SOX9,TNFRSF13C,VDR,WNT4,XIAP
hsa-miR-6882-5p	56	8	2.4294	0.0160759	0.437628	ADAM17,BTLA,CALM1,IGFBP5,RHOB,SERPINE1,TP53,TXN
hsa-miR-6885-3p	114	13	1.93926	0.0164649	0.437628	CADM1,CAPZA1,FAM46A,G3BP1,ITGA2,KLF6,PDGFRA,PGRMC1,PLCG1,SCN9A,TP53INP1,TSKU,VASH1
hsa-miR-19a-5p	79	10	2.15264	0.0171308	0.445771	CACNB2,CD38,CXCR6,EDN1,ESR2,GGCX,HMGA2,MDM4,SNAP25,TNFAIP6
hsa-miR-7-5p	152	16	1.79009	0.0172015	0.445771	BCL2,BTLA,CACNG7,CAPZA1,EGFR,ERCC8,GGCX,IGFBP5,KIF5B,PARP1,PIK3CD,PTK2,SLPI,SOD2,STK11,TLR4
hsa-miR-19b-2-5p	80	10	2.12573	0.0185811	0.470058	CACNB2,CD38,CXCR6,EDN1,ESR2,GGCX,HMGA2,MDM4,SNAP25,TNFAIP6
hsa-miR-544a	128	14	1.86001	0.0183766	0.470058	ADM,DIO2,DNAJC3,DSP,ERCC8,IGF1R,MAP3K2,MMP2,NR3C1,PDGFRA,SERPINA4,SLC6A4,SMAD7,SOD2
hsa-miR-6716-3p	4	2	8.50291	0.0191436	0.478591	CDK6,ENPP1
hsa-miR-875-5p	37	6	2.7577	0.0198261	0.48989	ADAMTS4,CD55,CTNNB1,MALT1,MAP3K7,SOD2
hsa-miR-450a-2-3p	70	9	2.18646	0.0210304	0.513674	CACNA1C,CACNB2,HNRNPD,HOXD9,IGF1R,IL21R,MAPK1,MDM4,STS
hsa-miR-23a-3p	118	13	1.87352	0.0213556	0.514373	ADAM17,BTLA,CRLS1,CXCL12,FBN2,HAPLN1,IL6R,LMNB1,PPARGC1A,SOD2,STS,TNFAIP3,VCAM1
hsa-miR-3679-3p	131	14	1.81742	0.0220273	0.514373	ALDH1A2,ALG1,CACNG8,DKK3,ENPP1,EZH2,MAP3K2,SLC38A1,STT3A,TGFB2,TNFAIP3,VDR,XIAP,YY1
hsa-miR-4719	131	14	1.81742	0.0220273	0.514373	CHST11,GNL3,GRM5,HUNK,IGFBP5,MAPK14,OLR1,PDGFRA,PHEX,PPM1A,TP53INP1,TPI1,TUBB2A,VEGFA
hsa-miR-6844	106	12	1.92519	0.02178	0.514373	A1CF,ALG1,ARNTL,CACNA1B,CD59,FLT1,LNPEP,LRP6,NFAT5,NPY4R,TG,VCAM1
hsa-miR-1306-3p	11	3	4.63795	0.0234459	0.51748	CDK4,CXCR2,TRIB1
hsa-miR-3147	49	7	2.4294	0.0236215	0.51748	CACNA1C,EMB,HNRNPD,IVD,KIF5B,STS,SULF2
hsa-miR-3185	132	14	1.80365	0.0233573	0.51748	CHST11,ETV3,HGFAC,HIF3A,PFKFB3,S1PR2,SERPINB5,TLR5,TNFAIP3,TUBB8,VCAN,VCP,VEGFC,WRN
hsa-miR-548ah-3p	251	23	1.5583	0.0235386	0.51748	ADAM17,ADAMTS5,ALG1,ARNTL,CD59,CXCR5,ESR1,ETV3,GGCX,GSR,HAS3,HHIP,HSPA5,MAP3K1,PDGFRA,PGK1,RARB,RECK,RHOB,SOAT1,TNFAIP3,VCAM1,VDR
hsa-miR-548am-3p	251	23	1.5583	0.0235386	0.51748	ADAM17,ADAMTS5,ALG1,ARNTL,CD59,CXCR5,ESR1,ETV3,GGCX,GSR,HAS3,HHIP,HSPA5,MAP3K1,PDGFRA,PGK1,RARB,RECK,RHOB,SOAT1,TNFAIP3,VCAM1,VDR
hsa-miR-7843-3p	60	8	2.26744	0.0235998	0.51748	ADAMTS5,CAPZA1,CCR6,COL9A2,DUSP19,MDM2,RRM2,ZDHHC2
hsa-miR-126-3p	30	5	2.8343	0.0291367	0.518647	DNMT1,GRIN2B,IGFBP2,VCAM1,VEGFA
hsa-miR-1264	97	11	1.9285	0.027012	0.518647	ANKH,BAMBI,BTLA,IGFBP5,LTB4R2,PTPN2,SDC1,SLC6A4,STS,TBCA,TP53
hsa-miR-127-5p	108	12	1.88954	0.0248274	0.518647	ADAMTS5,ADM,CAPZA1,CCR6,DNAJC3,DST,DUSP19,HMGB2,MDM2,NR3C1,RRM2,ZDHHC2
hsa-miR-17-3p	86	10	1.97742	0.0292306	0.518647	ENPP2,GSR,ICAM1,MDM4,PYCARD,SELE,SLC6A4,SOD2,UBE2G1,ZFP36
hsa-miR-202-3p	160	16	1.70058	0.0264752	0.518647	CD59,CDKN1A,DIABLO,DUSP1,EDN1,EPHA4,IGF1R,MBD2,MDM2,MDM4,NUCB2,OPRL1,RRM2,SOD2,SUMO1,THBS1
hsa-miR-2682-5p	73	9	2.09661	0.026891	0.518647	CDK6,EBI3,EFNB1,HIF1A,IGF1R,MALT1,MAP3K7,SPAM1,XIAP
hsa-miR-3928-5p	51	7	2.33413	0.0287935	0.518647	CCR6,DNAJC3,DUSP19,HMGB2,IGFBP5,NR3C1,TXNDC5
hsa-miR-4266	74	9	2.06828	0.0290774	0.518647	ADAMTS4,FTO,GJA1,MDM2,OLR1,PDE4D,SOCS1,SOD2,XIAP
hsa-miR-4422	96	11	1.94858	0.0252388	0.518647	CAPZA1,CTNNBIP1,ESR1,F3,GPR180,KLF6,MKX,NAMPT,PDE4D,SLC19A1,TNFRSF10B
hsa-miR-449c-5p	73	9	2.09661	0.026891	0.518647	CDK6,EBI3,EFNB1,HIF1A,IGF1R,MALT1,MAP3K7,SPAM1,XIAP
hsa-miR-4531	96	11	1.94858	0.0252388	0.518647	CCS,IGFBP5,MAF,MDM2,PAX5,PRKCH,SLC2A1,SOD2,TNFRSF21,TP53,UBE2G1
hsa-miR-4775	242	22	1.54598	0.0284593	0.518647	ADAMTS4,AHR,CACNG1,CCL5,CTSB,DDIT4,DKK3,GGCX,GRAP2,GSR,IL7R,MALT1,MAP2K6,MAPK14,MAPK8,MSH3,NPR1,PARP1,PDE4C,PLA2G7,PPARGC1A,TTR
hsa-miR-513a-3p	136	14	1.7506	0.0292817	0.518647	CACNG6,GSK3B,HDAC4,HHIP,HOXD12,IFNB1,LMNB1,MAP3K2,NACA2,PLCG1,PTPRB,TNFRSF21,TP53INP1,XPR1
hsa-miR-513c-3p	135	14	1.76357	0.0277072	0.518647	CACNG6,GSK3B,HDAC4,HHIP,HOXD12,IFNB1,LMNB1,MAP3K2,NACA2,PLCG1,PTPRB,TNFRSF21,TP53INP1,XPR1
hsa-miR-548ae-3p	254	23	1.5399	0.0265677	0.518647	ADAM17,ADAMTS5,ALG1,ARNTL,CD59,CXCR5,ESR1,ETV3,GGCX,GSR,HAS3,HHIP,HSPA5,MAP3K1,PDGFRA,PGK1,RARB,RECK,RHOB,SOAT1,TNFAIP3,VCAM1,VDR
hsa-miR-548aj-3p	254	23	1.5399	0.0265677	0.518647	ADAM17,ADAMTS5,ALG1,ARNTL,CD59,CXCR5,ESR1,ETV3,GGCX,GSR,HAS3,HHIP,HSPA5,MAP3K1,PDGFRA,PGK1,RARB,RECK,RHOB,SOAT1,TNFAIP3,VCAM1,VDR
hsa-miR-548aq-3p	254	23	1.5399	0.0265677	0.518647	ADAM17,ADAMTS5,ALG1,ARNTL,CD59,CXCR5,ESR1,ETV3,GGCX,GSR,HAS3,HHIP,HSPA5,MAP3K1,PDGFRA,PGK1,RARB,RECK,RHOB,SOAT1,TNFAIP3,VCAM1,VDR
hsa-miR-548x-3p	254	23	1.5399	0.0265677	0.518647	ADAM17,ADAMTS5,ALG1,ARNTL,CD59,CXCR5,ESR1,ETV3,GGCX,GSR,HAS3,HHIP,HSPA5,MAP3K1,PDGFRA,PGK1,RARB,RECK,RHOB,SOAT1,TNFAIP3,VCAM1,VDR
hsa-miR-640	186	18	1.64572	0.026068	0.518647	CACNB2,CACNG8,CCR6,CDK4,DEGS1,F2R,F2RL1,FAM46A,FPR2,GSR,HAS2,HFE,IRF1,IVD,MRPL49,P2RX7,S1PR3,XIAP
hsa-miR-6740-5p	39	6	2.61628	0.0252062	0.518647	BAMBI,BMP5,CACNG8,GREM1,IGFBP5,MALT1
hsa-miR-6806-3p	51	7	2.33413	0.0287935	0.518647	CCR6,DNAJC3,DUSP19,HMGB2,IGFBP5,NR3C1,TXNDC5
hsa-miR-6824-5p	30	5	2.8343	0.0291367	0.518647	CHST11,G3BP1,HBP1,HMGA1,SREBF2
hsa-miR-6887-3p	162	16	1.67959	0.0292883	0.518647	ANP32A,ASAH2,CACNB1,DKK3,GRIN2B,ITGA5,LTB4R2,PADI2,PDE4C,RRM2,SERPINF2,SLC26A2,TGFBR1,THRA,TNFAIP3,VDR
hsa-miR-431-3p	5	2	6.80233	0.0306699	0.538625	PITX1,SUMO1
hsa-miR-6083	150	15	1.70058	0.0309534	0.539148	CADM1,ERRFI1,GSK3B,HOXD10,IGFBP5,ISM1,LDLR,LMNB1,NR2C2,PPARGC1A,RHOB,SIK3,STS,TRAF6,ZMYM2
hsa-miR-224-5p	87	10	1.95469	0.0313548	0.541698	CACNG7,CD40,CXCR4,F3,IGF1R,KRT74,NCOA3,SERPINE1,TPR,WRN
hsa-miR-218-5p	695	53	1.29685	0.0317046	0.543324	ADAM12,ADAM17,ANXA2,BAG6,CD44,CTSB,DDX58,DIABLO,DKK2,DNMT1,ELAVL1,EMB,EPHB2,FBN2,FN1,GAPDH,GFPT1,GJA1,HMGA1,HMGB2,HS6ST2,HSP90B1,HSPG2,IGF1R,IKBKB,ITGB1,LMNB1,LNPEP,MAP2K3,MAP3K5,MDM2,MMP16,MTOR,NAMPT,NRP1,PITRM1,PPARD,PPARG,PTCH1,PTPRK,RHOA,RHOB,S100A11,SDC3,SIRT6,SOST,SP3,SREBF2,SULF2,TPR,UCHL1,VCAN,VEGFC
hsa-miR-3606-3p	138	14	1.72523	0.0326258	0.554638	CACNG6,GSK3B,HDAC4,HHIP,HOXD12,IFNB1,LMNB1,MAP3K2,NACA2,PLCG1,PTPRB,TNFRSF21,TP53INP1,XPR1
hsa-miR-4425	64	8	2.12573	0.0333035	0.557244	CACNA1C,EMB,HNRNPD,IVD,KIF5B,STS,SULF2,TRIB1
hsa-miR-590-3p	232	21	1.53932	0.0330522	0.557244	ADAMTS4,CACNG1,CCL5,CTSB,DDIT4,DKK3,GGCX,GSR,MALT1,MAP2K6,MAPK14,MAPK8,MDM2,MSH3,NPR1,OLR1,PDE4C,PHEX,PLA2G7,RHOB,TTR
hsa-miR-4272	76	9	2.01385	0.0338172	0.561419	BECN1,HSP90B1,IL6ST,MDM2,RRS1,SOD2,TNFRSF13C,VIM,XIAP
hsa-miR-618	42	6	2.4294	0.0349645	0.575966	CCR2,DDR2,MAF,MBD2,RECK,STAT3
hsa-miR-1277-5p	536	42	1.33255	0.0357294	0.578328	ABCC4,ADAMTS4,ANXA5,AQP3,AR,ATP7A,BMP2,CADM1,CCL11,CD55,CTGF,CTLA4,CXCL5,FZD5,GNL3,GRIN2B,GSK3B,GSR,HHIP,HMGB2,HOXD10,IGF1,IL6ST,ITGA1,KLF6,LDLR,LRP6,MAPK8,MMP16,NR2C2,NTRK3,PAPSS2,PHEX,PIK3R1,PPARGC1A,SIK3,SLC25A27,SLC38A1,TNIP1,TRIB1,VCAM1,ZMYM2
hsa-miR-548u	89	10	1.91077	0.0359244	0.578328	CACNB2,G3BP1,GFPT1,HMGB1,IGF1R,KIF5B,MSH6,PCNA,SCN1A,TGFBR2
hsa-miR-7154-3p	89	10	1.91077	0.0359244	0.578328	CHST11,CSF1,HBP1,MTHFR,PLCG1,PYCARD,RECK,SOX11,THRA,WRN
hsa-miR-1263	13	3	3.92442	0.0372335	0.590905	NR3C1,SOD2,THRA
hsa-miR-18b-3p	22	4	3.09197	0.0372618	0.590905	ANG,HNRNPD,IGFBP3,MAPK1
hsa-miR-1-3p	236	21	1.51323	0.0386753	0.592943	AGRN,ANPEP,ANXA2,BDNF,CHST11,CHSY1,EDN1,EGFR,F2,FN1,GJA1,HDAC4,HSPD1,MTX1,NFAT5,NRP1,SDC4,SERPINB5,THBS1,TIMP3,TMSB4X
hsa-miR-4464	66	8	2.06131	0.0390459	0.592943	ADM,CDH13,DNAJC15,HIF1A,IGFBP5,MAZ,PTPRC,WRN
hsa-miR-4517	78	9	1.96221	0.0390644	0.592943	CAV1,LRCH1,MAP3K5,NCOA3,RHOA,SGTB,SLC38A1,TUBB2A,UBE2G1
hsa-miR-6126	54	7	2.20446	0.0379028	0.592943	ADAMTS4,IRAK3,ITGB1,MDM2,MRPL49,MSH6,ZFP36
hsa-miR-6878-5p	168	16	1.6196	0.0390533	0.592943	ADAMTS4,AR,COL5A1,CXCL16,FBXW11,FTO,NFAT5,PPARA,SFRP1,SOD2,STAT3,SUMO1,TNFRSF10B,TRAF6,TRIB1,XIAP
hsa-miR-7161-5p	90	10	1.88954	0.0383742	0.592943	CACNB2,G3BP1,GFPT1,HMGB1,IGF1R,KIF5B,MSH6,PCNA,SCN1A,TGFBR2
hsa-let-7b-5p	293	25	1.45101	0.0399666	0.595853	AHR,CCNA2,CD59,CDK6,DIABLO,DSP,DUSP1,EDN1,EPHA4,F2,HMGA1,HMGA2,IFNB1,MBD2,NUCB2,OPRL1,PGRMC1,PTGS2,RHOB,SLC38A1,SOCS1,SOD2,SUMO1,THBS1,TUBB2A
hsa-miR-1179	47	6	2.17096	0.0560458	0.595853	ADAMTS4,ATF3,GRIN2B,HMGB1,NR3C1,SOD2
hsa-miR-1231	35	5	2.4294	0.0522694	0.595853	CXCL10,CYP1A1,MAPKAPK2,MSH6,WNT10A
hsa-miR-1252-3p	116	12	1.75922	0.0401696	0.595853	ADAMTS4,CAPZA1,CD209,IGFBP5,LRP6,MAP3K1,MATN1,RHOA,SOD2,SOX11,THBS1,TUBB2A
hsa-miR-1266-3p	59	7	2.01764	0.0569215	0.595853	BMP5,CDH13,CDK6,ERCC1,F2RL1,FAM46A,TPI1
hsa-miR-1296-5p	24	4	2.8343	0.0493676	0.595853	CPM,EMB,KIF5B,SLC2A1
hsa-miR-1305	161	15	1.58439	0.0523373	0.595853	ADAMTS4,APOA1,DDIT4,FGF2,IGF1,JAG1,MAP3K7,MDM2,PAPSS2,PAX5,PPARA,RBFOX1,TUBB2A,XIAP,ZMYM2
hsa-miR-130a-5p	106	11	1.76476	0.0471691	0.595853	ADAM17,BTLA,CRLS1,FBN2,HAPLN1,HMGB2,LMNB1,SOD2,STS,TNFAIP3,VCAM1
hsa-miR-1321	185	17	1.5627	0.0455377	0.595853	ARSA,CCL11,CIITA,FAAH,HHIP,IGFBP4,JUN,NFAT5,NGFR,PAX5,RARA,RRM2,SDC4,SUMO1,THBS1,THRA,TUBB2A
hsa-miR-1324	91	10	1.86877	0.0409368	0.595853	CACNB1,CALM1,COL9A1,IRF4,MAP2K6,MDM2,MPO,P2RX7,PDE4D,SMAD2
hsa-miR-143-3p	119	12	1.71487	0.0473418	0.595853	ADAMTS4,CCR6,COL1A1,FSCN1,IGFBP5,JAG1,NPR1,PTGS2,SERPINE1,TFPI,TUBB2A,XIAP
hsa-miR-146a-5p	92	10	1.84846	0.0436141	0.595853	CCNA2,CDKN1A,CXCR4,FADD,GRAP2,SERPINA4,SFRP1,TLR2,TLR4,TRAF6
hsa-miR-186-5p	175	16	1.55482	0.0531804	0.595853	AIMP1,B2M,BTLA,ERCC8,HHIP,HPSE,IGFBP5,P2RX7,PGK1,PHEX,RHOB,SMAD1,TBCA,TNFRSF10A,VCAM1,YY1
hsa-miR-193a-3p	81	9	1.88954	0.0479283	0.595853	IGFBP5,IRF1,LAMC1,MAP3K3,MAPK8,PTK2,RGMA,TSKU,YY1
hsa-miR-199a-5p	95	10	1.79009	0.0523513	0.595853	CD44,CHRFAM7A,EZH2,HIF1A,IKBKB,LIF,SLC26A2,SNAP25,SOX9,TNFRSF13C
hsa-miR-19a-3p	327	27	1.40415	0.0476579	0.595853	BAMBI,CCNA2,ESR1,ETV3,GDNF,GFPT1,HDAC4,KITLG,MALT1,MAPK1,NDRG1,PGK1,PTPRB,RHOB,S1PR2,SOCS1,TGFBR2,TLR2,TNF,TNFAIP3,TNFRSF10B,TNIP1,TP53,TP53INP1,WNT10A,XIAP,YY1
hsa-miR-203a-3p	217	19	1.48899	0.054131	0.595853	ANP32A,CCR5,GREM1,HTR2A,IGF1R,IGFBP5,IL24,IL6,IL7,MAPK8,MMP1,NPPC,PEAR1,RUNX2,SMAD2,SOD2,SUMO1,TNF,ZMYM2
hsa-miR-21-3p	57	7	2.08843	0.0487221	0.595853	AGBL3,ARNTL,CALM1,CPM,GGCX,SMAD1,SOX11
hsa-miR-22-3p	59	7	2.01764	0.0569215	0.595853	BDNF,BMP7,DDIT4,ESR1,HDAC4,PPARA,SLC2A1
hsa-miR-2277-3p	47	6	2.17096	0.0560458	0.595853	ADM,CCL22,GFPT1,IL4R,NODAL,PRKACB
hsa-miR-23c	106	11	1.76476	0.0471691	0.595853	ADAM17,BTLA,CRLS1,FBN2,HAPLN1,HMGB2,LMNB1,SOD2,STS,TNFAIP3,VCAM1
hsa-miR-3121-3p	109	11	1.71618	0.0557029	0.595853	ADM,AIDA,ELAVL1,HSPA5,KIF5B,KITLG,PPM1A,SOD2,THBS1,TUBB2A,TXN
hsa-miR-3149	149	14	1.59786	0.0560732	0.595853	ADAMTS4,AR,CCS,CTSB,GGCX,GSR,HDAC4,MAP2K6,NPR1,PDE4C,SPARC,SPCS1,THBS1,TNFRSF10B
hsa-miR-3200-5p	47	6	2.17096	0.0560458	0.595853	CHSY1,IGF1R,NUCB2,STS,TGFBR2,VEGFC
hsa-miR-3591-3p	57	7	2.08843	0.0487221	0.595853	AGBL3,ARNTL,CALM1,CPM,GGCX,SMAD1,SOX11
hsa-miR-3653-3p	95	10	1.79009	0.0523513	0.595853	CLEC4D,EIF4G2,HHIP,JUN,KPNA2,PAX5,SPARC,TNFAIP3,TNFRSF21,TRIB1
hsa-miR-379-5p	57	7	2.08843	0.0487221	0.595853	CD59,EDN1,HSPA5,IL11,LNPEP,PARP1,TGFBR1
hsa-miR-3924	215	19	1.50284	0.0501866	0.595853	ABCC4,ADM,ANKH,APP,AR,ATP7A,BMP2,CTLA4,FZD5,GRIN2B,HHIP,HMGB2,IL6ST,IL7R,ITGA1,MMP16,PAPSS2,PIK3R1,UBE2K
hsa-miR-3934-5p	242	21	1.47571	0.048386	0.595853	CACNB2,CCR4,CDK4,COL5A1,DDIT4,DEGS1,FPR2,HUNK,IGFBP5,IRF1,IVD,MTHFR,P2RX7,PAX5,PDE4C,RHOA,S1PR3,SGTB,SLC6A4,SUMO1,TRIB1
hsa-miR-410-3p	204	18	1.50051	0.0561556	0.595853	ANXA5,CD55,CXCL5,FZD5,GDNF,GSK3B,HHIP,KLF6,LDLR,LRP6,NTRK3,OCRL,RECK,SIK3,SLC25A27,SOD2,THBS1,VEGFA
hsa-miR-4278	23	4	2.95753	0.0430748	0.595853	CD55,DNAJC15,HBP1,THRA
hsa-miR-4288	34	5	2.50086	0.0469859	0.595853	CXCL10,CYP1A1,MAPKAPK2,MSH6,PTGS1
hsa-miR-4303	79	9	1.93737	0.0418845	0.595853	CST3,ETV3,GFPT1,GRIN2B,HTR2A,TP53INP2,TRIB1,TUBB2A,ZDHHC2
hsa-miR-4316	68	8	2.00069	0.0454142	0.595853	ADM,CD209,DIABLO,EFNB1,NCOA3,OLR1,SNX19,TWIST1
hsa-miR-4433b-3p	68	8	2.00069	0.0454142	0.595853	AIDA,EP300,FBXW11,HMGB1,IHH,LAMC1,MDM2,OLR1
hsa-miR-4434	143	14	1.66491	0.0421829	0.595853	CDKN1A,COL5A1,FBXW11,IGFBP5,MAF,NID1,PRKCH,SLC2A1,SOD2,SUMO1,TNFRSF21,TP53,TRAF6,UBE2G1
hsa-miR-4493	55	7	2.16438	0.041315	0.595853	ADAMTS4,IRAK3,ITGB1,MRPL49,S1PR2,SDC4,ZFP36
hsa-miR-4516	143	14	1.66491	0.0421829	0.595853	CDKN1A,COL5A1,FBXW11,IGFBP5,MAF,NID1,PRKCH,SLC2A1,SOD2,SUMO1,TNFRSF21,TP53,TRAF6,UBE2G1
hsa-miR-4644	175	16	1.55482	0.0531804	0.595853	ABCC5,AR,CADM1,CHST11,CSF1,G3BP1,GFPT1,HHIP,IGFBP5,MDM2,PDE4A,PRELP,SLC38A1,SOD2,SREBF2,TP53
hsa-miR-4682	57	7	2.08843	0.0487221	0.595853	CDKN1A,ETV3,HMGB1,P2RX7,PDE4C,PDE4D,TP53
hsa-miR-4693-3p	80	9	1.91316	0.0448384	0.595853	AR,CSF1,FZD5,NUCB2,PLCG1,RECK,SPARC,SREBF2,UBE2G1
hsa-miR-4709-3p	93	10	1.82858	0.0464079	0.595853	APP,ESR1,HMGA1,MAP3K7,MDM4,PHEX,SOCS1,TMEM72,TNFAIP3,WRN
hsa-miR-4739	189	17	1.52962	0.0537283	0.595853	ARSA,CCL11,CIITA,FAAH,HHIP,IGFBP4,JUN,NFAT5,NGFR,PAX5,RARA,RRM2,SDC4,SUMO1,THBS1,THRA,TUBB2A
hsa-miR-4748	67	8	2.03055	0.0421505	0.595853	ADM,DNAJC15,HIF1A,IGFBP5,IL21R,MAZ,PTPRC,WRN
hsa-miR-4756-5p	185	17	1.5627	0.0455377	0.595853	ARSA,CCL11,CIITA,FAAH,HHIP,IGFBP4,JUN,NFAT5,NGFR,PAX5,RARA,RRM2,SDC4,SUMO1,THBS1,THRA,TUBB2A
hsa-miR-4799-5p	83	9	1.844	0.0545228	0.595853	BMP2,CD55,DKK3,HIF1A,ITGA1,KDR,KITLG,PARP1,SCN1A
hsa-miR-495-3p	132	13	1.67482	0.0470838	0.595853	CASP8,CRLS1,CXCL5,DDIT4,EMB,HOXD12,HSPA5,IL15,LRP6,OCRL,TGFBR2,TP53INP1,VEGFA
hsa-miR-5088-3p	161	15	1.58439	0.0523373	0.595853	A1CF,ACVRL1,CD68,CDKN1A,CMKLR1,DKK3,FPR2,FSTL3,MAP3K2,NOTCH1,PADI2,SERPINA4,SLC6A4,TSKU,VASH1
hsa-miR-548ac	246	21	1.45172	0.0557635	0.595853	ADAMTS5,ALG1,AR,ARNTL,CCR5,CD59,ERCC1,ESR1,HHIP,ITGA2,MAP3K1,PDE4D,PTPN11,RECK,RHOA,RHOB,SDC4,SOAT1,STEAP4,TNFRSF13C,VDR
hsa-miR-548bb-3p	245	21	1.45764	0.053849	0.595853	ADAMTS5,ALG1,AR,ARNTL,CCR5,CD59,ERCC1,ESR1,HHIP,ITGA2,MAP3K1,PDE4D,PTPN11,RECK,RHOA,RHOB,SDC4,SOAT1,STEAP4,TNFRSF13C,VDR
hsa-miR-548h-3p	245	21	1.45764	0.053849	0.595853	ADAMTS5,ALG1,AR,ARNTL,CCR5,CD59,ERCC1,ESR1,HHIP,ITGA2,MAP3K1,PDE4D,PTPN11,RECK,RHOA,RHOB,SDC4,SOAT1,STEAP4,TNFRSF13C,VDR
hsa-miR-548z	245	21	1.45764	0.053849	0.595853	ADAMTS5,ALG1,AR,ARNTL,CCR5,CD59,ERCC1,ESR1,HHIP,ITGA2,MAP3K1,PDE4D,PTPN11,RECK,RHOA,RHOB,SDC4,SOAT1,STEAP4,TNFRSF13C,VDR
hsa-miR-5579-5p	35	5	2.4294	0.0522694	0.595853	ATP7A,HSPA5,IGFBP5,TNFRSF21,XIAP
hsa-miR-5688	132	13	1.67482	0.0470838	0.595853	CASP8,CRLS1,CXCL5,DDIT4,EMB,HOXD12,HSPA5,IL15,LRP6,OCRL,TGFBR2,TP53INP1,VEGFA
hsa-miR-5703	143	14	1.66491	0.0421829	0.595853	CDKN1A,COL5A1,FBXW11,IGFBP5,MAF,NID1,PRKCH,SLC2A1,SOD2,SUMO1,TNFRSF21,TP53,TRAF6,UBE2G1
hsa-miR-6069	35	5	2.4294	0.0522694	0.595853	COL9A2,EBI3,FGF1,SPCS1,TP53INP1
hsa-miR-6733-3p	46	6	2.21815	0.0513328	0.595853	KPNA2,LIF,MAP3K2,OPRL1,THBS1,XIAP
hsa-miR-6790-3p	275	23	1.42231	0.0567068	0.595853	CACNB2,CACNG8,CCR4,CDK4,CDK6,DEGS1,F2R,F2RL1,FPR2,GSR,HAS2,HFE,HMGB1,IGF2,IL6R,IRF1,IVD,LAIR1,P2RX7,S1PR3,SGTB,WISP3,XIAP
hsa-miR-6857-5p	71	8	1.91615	0.0561805	0.595853	CACNA1C,CACNB2,HNRNPD,IL21R,MAPK1,STS,SUMO1,THBS1
hsa-miR-7155-5p	67	8	2.03055	0.0421505	0.595853	A1CF,ADAMTS14,AR,BMP2,BMP7,CRLF1,G3BP1,VDR
hsa-miR-7159-5p	68	8	2.00069	0.0454142	0.595853	FZD5,IGF1,ITGA1,MAZ,SOD2,TGFBR2,TREM1,XIAP
hsa-miR-7855-5p	56	7	2.12573	0.0449206	0.595853	ESR1,GSR,IGF1R,PCNA,SPARC,TG,WISP1
hsa-miR-8064	133	13	1.66222	0.0495036	0.595853	ABCC4,CDK6,FGFR3,GSK3B,IL21R,ITGA1,LRP6,MAPKAPK2,MATN1,PPARGC1A,SCN8A,SYT1,WISP1
hsa-miR-632	36	5	2.36192	0.0578848	0.601999	CXCL10,CYP1A1,MAPKAPK2,MSH6,PTGS1
hsa-miR-764	233	20	1.45973	0.0580752	0.601999	CACNB2,CCR4,CDK4,COL5A1,DEGS1,FPR2,HUNK,IGFBP5,IRF1,IVD,MAPK14,MTHFR,P2RX7,PAX5,PDE4C,RHOA,S1PR3,SGTB,SOD2,SUMO1
hsa-miR-3186-3p	7	2	4.85881	0.0595503	0.613229	CACNA1B,ICAM1
hsa-miR-548d-3p	248	21	1.44001	0.0597357	0.613229	ADAMTS5,ALG1,AR,ARNTL,CCR5,CD59,ERCC1,ESR1,HHIP,ITGA2,MAP3K1,PDE4D,PTPN11,RECK,RHOA,RHOB,SDC4,SOAT1,STEAP4,TNFRSF13C,VDR
hsa-miR-183-5p	124	12	1.64572	0.0611624	0.614671	CCR6,CTSB,EGR1,FAM46A,HPSE,ITGB1,MAP3K3,TMSB4X,TNFRSF10A,TSKU,XIAP,YY1
hsa-miR-2053	60	7	1.98401	0.0613224	0.614671	CACNG6,CTSB,GSR,HSPA5,KIF5B,RHOB,TUBA1B
hsa-miR-299-5p	48	6	2.12573	0.0610106	0.614671	CDKN1A,HIF1A,LDLR,RECK,SPP1,TSLP
hsa-miR-4463	60	7	1.98401	0.0613224	0.614671	BMP2,BTLA,CAV1,G3BP1,GFPT1,HIF1A,TSKU
hsa-miR-6782-3p	48	6	2.12573	0.0610106	0.614671	CDK6,GFPT1,HNRNPD,IL21R,MKX,PCSK6
hsa-let-7c-5p	249	21	1.43423	0.0617942	0.616492	AHR,CD59,DIABLO,DUSP1,EDN1,EIF4G2,EPHA4,EZH2,HMGA2,MBD2,NUCB2,OPRL1,PGRMC1,RARB,SOCS1,SOD2,SUMO1,TGFBR1,THBS1,TUBB2A,XBP1
hsa-miR-7113-5p	98	10	1.73529	0.0621772	0.617414	CCL11,CHSY1,CIITA,CTNNBIP1,FSCN1,HMGXB3,NGFR,SAA1,STAT3,TNFRSF13C
hsa-miR-10a-5p	138	13	1.602	0.0628861	0.617798	CADM1,CCS,CHDH,EPHA4,GSR,HHIP,MAP3K7,NR2C2,S1PR2,SFRP1,TFPI,UGDH,XIAP
hsa-miR-1203	26	4	2.61628	0.0633788	0.617798	DLL4,KPNA2,PDE4C,TNFRSF13C
hsa-miR-1258	26	4	2.61628	0.0633788	0.617798	AHR,CPM,EFEMP2,HPSE
hsa-miR-27a-5p	26	4	2.61628	0.0633788	0.617798	MAZ,PPARA,TUBB2A,WNT10A
hsa-miR-193b-3p	74	8	1.83847	0.0684433	0.619075	ESR1,IGFBP5,IRF1,LAMC1,PLAU,RGMA,TSKU,YY1
hsa-miR-3148	167	15	1.52747	0.0675398	0.619075	ADAMTS5,ANXA5,AR,CD55,FBN2,HAPLN1,HMGA1,MALT1,MAZ,NPPC,PDE4D,SLC38A1,SOD2,TP53INP1,TUBA1B
hsa-miR-3529-3p	86	9	1.77968	0.0654731	0.619075	CXCL5,DDIT4,FGF2,GFPT1,ITGB1,STEAP4,THBS1,TNFRSF21,TP53
hsa-miR-3606-5p	49	6	2.08235	0.0662277	0.619075	APP,ERCC1,HEXA,MDM2,OCRL,S1PR2
hsa-miR-378b	27	4	2.51938	0.0710844	0.619075	AKT1,CACNG8,PPARGC1B,TGFB2
hsa-miR-378c	27	4	2.51938	0.0710844	0.619075	AKT1,CACNG8,PPARGC1B,TGFB2
hsa-miR-378d	27	4	2.51938	0.0710844	0.619075	AKT1,CACNG8,PPARGC1B,TGFB2
hsa-miR-378e	27	4	2.51938	0.0710844	0.619075	AKT1,CACNG8,PPARGC1B,TGFB2
hsa-miR-378f	27	4	2.51938	0.0710844	0.619075	AKT1,CACNG8,PPARGC1B,TGFB2
hsa-miR-378h	27	4	2.51938	0.0710844	0.619075	AKT1,CACNG8,PPARGC1B,TGFB2
hsa-miR-378i	27	4	2.51938	0.0710844	0.619075	AKT1,CACNG8,PPARGC1B,TGFB2
hsa-miR-383-5p	87	9	1.75922	0.0694098	0.619075	AHR,DDIT4,GRAP2,IRF1,MSH6,PEAR1,VCP,VEGFA,ZMYM2
hsa-miR-3938	61	7	1.95149	0.0659257	0.619075	CACNA1C,CACNG8,CD55,ENPP1,PRKCH,STEAP4,TSKU
hsa-miR-3978	86	9	1.77968	0.0654731	0.619075	ADM,COG5,HAPLN1,IL17RA,MAP3K2,MTHFR,NGFR,TGFBR2,TUBB2A
hsa-miR-4495	87	9	1.75922	0.0694098	0.619075	ADM,APP,ERRFI1,IGFBP5,NCOA3,NPPC,SOCS1,SOD2,THBS1
hsa-miR-4804-3p	49	6	2.08235	0.0662277	0.619075	IL6ST,ITGA2,JUN,LNPEP,STAT3,TP53INP1
hsa-miR-502-5p	62	7	1.92001	0.0707318	0.619075	APOB,CALM1,CMKLR1,CTSB,ETV3,HAS2,IGF1R
hsa-miR-597-5p	37	5	2.29808	0.0638314	0.619075	CCS,EPHA4,HSPA5,RHOA,WRN
hsa-miR-605-3p	86	9	1.77968	0.0654731	0.619075	ADAMTS4,G3BP1,IRAK3,ITGB1,MALT1,MRPL49,RARA,TNFRSF21,ZFP36
hsa-miR-6731-5p	253	21	1.41155	0.070521	0.619075	ABCC5,ADAMTS14,ADAMTS4,AR,CCL22,CHST11,CXCL16,FTO,G3BP1,HHIP,IGF1R,NFAT5,PPARA,SAA1,SOD2,SUMO1,TNFRSF10B,TP53,TRIB1,TUBB2A,XIAP
hsa-miR-6760-5p	153	14	1.55609	0.0668972	0.619075	ARSA,CCL22,COL5A1,FBXW11,G3BP1,IGFBP4,NFAT5,NID1,PDE4A,SAA1,STAT3,TP53,TRAF6,TUBB2A
hsa-miR-6795-3p	86	9	1.77968	0.0654731	0.619075	ANP32A,CACNB1,GRIN2B,PADI2,RRM2,TGFBR1,THRA,TNFAIP3,VDR
hsa-miR-6821-3p	279	23	1.40191	0.0644575	0.619075	CACNB2,CACNG8,CCR4,CDK4,CDK6,DEGS1,F2R,F2RL1,FPR2,GSR,HAS2,HFE,HMGB1,IGF2,IL6R,IRF1,IVD,LAIR1,P2RX7,S1PR3,SGTB,WISP3,XIAP
hsa-miR-759	126	12	1.6196	0.0673683	0.619075	CHRFAM7A,EDN1,FGF2,IGFBP3,MAP3K2,OLR1,PON1,SOD2,TFPI,TRAPPC2,TRIB1,TUBB2A
hsa-miR-8075	38	5	2.23761	0.0701078	0.619075	CACNA2D3,PDGFRA,PEAR1,SCN7A,TFAP2A
hsa-miR-8085	252	21	1.41715	0.0682646	0.619075	ABCC5,ADAMTS14,ADAMTS4,AR,CCL22,CHST11,CXCL16,FTO,G3BP1,HHIP,IGF1R,NFAT5,PPARA,SAA1,SOD2,SUMO1,TNFRSF10B,TP53,TRIB1,TUBB2A,XIAP
hsa-miR-155-3p	50	6	2.0407	0.0716969	0.619333	ADAMTS5,CDK6,IRAK3,MYD88,PHEX,UBE2K
hsa-miR-6882-3p	50	6	2.0407	0.0716969	0.619333	AQP3,CDKN1A,DDIT4,DST,PGK1,SLC2A1
hsa-miR-1225-3p	114	11	1.64091	0.0720918	0.619379	CACNB1,DLL4,FTO,IRF4,MDM2,PYCARD,SLC2A1,TFPI,TNFRSF10B,TP53INP2,TRAF6
hsa-miR-1272	75	8	1.81395	0.0728681	0.619379	ADAMTS4,ALG1,CACNG7,CAPZA1,PRELP,SPAM1,TUBA1B,XIAP
hsa-miR-148b-3p	75	8	1.81395	0.0728681	0.619379	CCNA2,CHRFAM7A,FZD5,HLA-G,IGFBP5,LNPEP,NDRG1,S1PR2
hsa-miR-98-5p	211	18	1.45073	0.0726647	0.619379	CCL5,CD59,DIABLO,DUSP1,EDN1,EIF4G2,EPHA4,EZH2,HMGA2,IL13,MBD2,NCOA3,NUCB2,OPRL1,SOCS1,SOD2,SUMO1,TUBB2A
hsa-miR-423-3p	17	3	3.00103	0.0744467	0.619956	CDKN1A,F2,LPAR2
hsa-miR-4735-5p	170	15	1.50051	0.0761452	0.619956	ADAMTS4,CACNG1,CALCR,CCL5,CTSB,EPHA4,GSR,MALT1,MAP2K6,MAPK14,MSH3,NPR1,PDE4C,TTR,VEGFA
hsa-miR-4760-3p	63	7	1.88954	0.0757407	0.619956	CALCR,CD55,CXCR6,FAM46A,PDE4D,TFAP2A,TPR
hsa-miR-4768-5p	313	25	1.35829	0.0746278	0.619956	ACVRL1,CACNG8,CD68,CD86,CLEC7A,CMKLR1,CST3,CYP1A1,F2RL1,FAM46A,GRIN2B,HHIP,HMGB2,HSPA5,IL6R,LRP6,LTF,MSH6,P2RX7,PLA2G7,RBFOX1,SERPINF2,STAT3,TSKU,TUBB4A
hsa-miR-500b-3p	170	15	1.50051	0.0761452	0.619956	ADM,AGRN,APOB,BTLA,CCR6,CDK6,CHDH,FGF1,ITPA,OPRD1,PTCH1,SLC26A2,STAT3,TNFRSF13C,WRN
hsa-miR-542-3p	115	11	1.62664	0.0757021	0.619956	A1BG,CACNA1B,CCL22,CD55,HPSE,MDM2,MDM4,PCNA,TFPI,TLR5,TRAPPC2
hsa-miR-627-3p	284	23	1.37723	0.0751449	0.619956	APOA1,CACNG8,CAV1,CD55,CMKLR1,COMMD3,CXCR5,DSE,FGF2,FSTL3,GPR180,HAS2,HSPA5,NOTCH1,P2RX7,RBFOX1,RHOB,SELE,SGTB,TLR8,TREM1,TUBB2A,VCAN
hsa-miR-6786-3p	17	3	3.00103	0.0744467	0.619956	AR,MAPK1,OPRL1
hsa-miR-6832-3p	299	24	1.36502	0.076037	0.619956	A1CF,ADORA3,ALDH1A2,CACNG8,CCR5,CD28,CD44,EIF2AK2,EPHA4,ETV3,HSPA5,ISM1,MKX,NFATC1,PLCG1,RBFOX1,SERPINF2,SGTB,SLC38A1,SOD2,STEAP4,TGFB2,TREM1,WISP1
hsa-miR-6833-3p	313	25	1.35829	0.0746278	0.619956	ACVRL1,CACNG8,CD68,CD86,CLEC7A,CMKLR1,CST3,CYP1A1,F2RL1,FAM46A,GRIN2B,HHIP,HMGB2,HSPA5,IL6R,LRP6,LTF,MSH6,P2RX7,PLA2G7,RBFOX1,SERPINF2,STAT3,TSKU,TUBB4A
hsa-miR-6884-3p	63	7	1.88954	0.0757407	0.619956	CD55,IGF1R,LAMC1,LRCH1,NR2C2,SOX9,TNFRSF1B
hsa-miR-4475	39	5	2.18023	0.0767109	0.622178	CADM1,FBXW11,MSH6,PARP1,TUBB2A
hsa-miR-4652-3p	89	9	1.71969	0.0777174	0.627944	CACNG8,CD82,EIF2AK2,EIF4G2,FSTL1,NR3C1,SELE,SLC38A1,TG
hsa-miR-4306	171	15	1.49174	0.0791658	0.630691	ABCC5,CADM1,CHST11,CSF1,G3BP1,GFPT1,HHIP,IGFBP5,MDM2,PDE4A,PRELP,SLC38A1,SOD2,SREBF2,TP53
hsa-miR-548e-5p	157	14	1.51644	0.0790254	0.630691	A1CF,ADORA3,BECN1,CCNA2,DIO2,ESR1,GDNF,LOX,MAPK14,NPPC,PGK1,SLC19A1,TLR3,TUBB2A
hsa-miR-624-5p	28	4	2.4294	0.0792445	0.630691	APOB,CDK6,STS,SUMO1
hsa-miR-625-3p	28	4	2.4294	0.0792445	0.630691	AKT1,HIF1A,IGFBP5,TNIP1
hsa-miR-1237-3p	130	12	1.56977	0.0809747	0.635531	BDKRB2,CACNG8,CCR5,CD55,CXCL5,HMGB1,IL5,LNPEP,SERPINA4,SLC6A4,TNFRSF13C,TSKU
hsa-miR-3120-5p	130	12	1.56977	0.0809747	0.635531	CACNG8,CXCL10,CYP1A1,LOX,MDM4,MSH3,OLR1,PTGS1,TNFRSF13C,TRAPPC2,UGDH,WNT10A
hsa-miR-633	64	7	1.86001	0.0809523	0.635531	ADM,CACNG1,JUN,KIF5B,SOD2,TGFB1,TRAF6
hsa-miR-6888-5p	103	10	1.65105	0.081049	0.635531	ADAMTS4,ENPP1,GJA1,LNPEP,MAPK1,PDE4D,RRM2,SOD2,XIAP,ZFP36
hsa-miR-370-3p	90	9	1.70058	0.0820888	0.641319	AQP3,CACNA1A,DSE,DST,HMGA2,ITPA,PEAR1,SCN7A,TGFBR2
hsa-miR-3659	40	5	2.12573	0.0836371	0.64162	CDKN1A,ITGA1,MDM4,SLC5A7,SOD2
hsa-miR-4641	40	5	2.12573	0.0836371	0.64162	AQP3,CXCR6,FTO,G3BP1,IGF1R
hsa-miR-4697-3p	40	5	2.12573	0.0836371	0.64162	CACNG8,ITGB1,LNPEP,MDM2,TP53
hsa-miR-4721	40	5	2.12573	0.0836371	0.64162	EFNB1,HMOX1,PTGS1,RHOA,STK11
hsa-miR-7158-5p	40	5	2.12573	0.0836371	0.64162	EIF2AK2,ETV3,LRP6,MMP16,STAT3
hsa-miR-374a-5p	187	16	1.45504	0.0849863	0.649625	CASP3,CXCL5,EP300,FZD5,GNL3,GSK3B,HHIP,NFAT5,NR2C2,NR3C1,SIK3,SLC25A27,SLC38A1,TNFAIP3,TRAF6,VEGFA
hsa-miR-1825	78	8	1.74419	0.0871587	0.65446	CCNA2,CECR1,CHRFAM7A,HAVCR2,KLF6,SLC26A2,SNAP25,TNFRSF13C
hsa-miR-3688-3p	91	9	1.68189	0.0866055	0.65446	ANXA5,APP,CX3CL1,ERCC8,SLC38A1,SUMO1,TNFAIP3,TNFRSF21,TUBA1B
hsa-miR-5583-3p	65	7	1.8314	0.0863658	0.65446	ATP7A,LRCH1,NCOA3,RHOA,SGTB,SLC38A1,TNFRSF21
hsa-miR-6074	65	7	1.8314	0.0863658	0.65446	CACNA2D3,EDN1,FGF2,GNL3,MDM2,SLC38A1,VCAM1
hsa-miR-664a-3p	78	8	1.74419	0.0871587	0.65446	CACNA2D3,CD2AP,CD55,EDN1,HPGD,MAPK8,PPM1A,TPR
hsa-miR-218-1-3p	29	4	2.34563	0.0878474	0.655003	CD38,DUSP1,P2RX7,PSMA1
hsa-miR-422a	29	4	2.34563	0.0878474	0.655003	AKT1,CACNG8,PPARGC1B,TGFB2
hsa-miR-2110	79	8	1.72211	0.09226	0.65951	AR,CACNA1C,CACNB2,HNRNPD,IL21R,MAPK1,STS,TP53
hsa-miR-217	53	6	1.92519	0.0896055	0.65951	EZH2,HIF1A,SIRT1,TMSB4X,TNFRSF21,TP53INP1
hsa-miR-26b-5p	160	14	1.48801	0.0889953	0.65951	ADAM17,ALG1,CD55,CDK6,DDIT4,EIF4G2,EP300,GSK3B,HPSE,HSPD1,PDE4B,PDE4C,PTGS2,SLC26A2
hsa-miR-3611	66	7	1.80365	0.09198	0.65951	COL9A2,FZD5,HGFAC,HMGA1,PDE4D,SOD2,TG
hsa-miR-3974	41	5	2.07388	0.0908813	0.65951	ENPP1,G3BP1,GGCX,HUNK,TUBB4A
hsa-miR-432-5p	79	8	1.72211	0.09226	0.65951	DST,MDM2,NUCB2,PRKCH,SPARC,TFPI,TRAPPC2,TUBB2A
hsa-miR-4685-5p	79	8	1.72211	0.09226	0.65951	CCL11,CTNNBIP1,EFEMP2,FSCN1,ITPA,LPAR2,STAT3,TNFRSF13C
hsa-miR-5590-3p	161	14	1.47877	0.0924865	0.65951	AIMP1,CALM1,CD55,DEGS1,KLF6,MAPK1,PDE4D,SLC38A1,SLC6A4,SOD2,TNFRSF10A,TP53INP1,TRAPPC2,YY1
hsa-miR-5696	133	12	1.53436	0.0922381	0.65951	APP,CALM1,CD44,MAP3K2,MAP3K7,MAPK14,MDM2,SSC5D,TBCA,TMEM72,TPR,ZMYM2
hsa-miR-6124	133	12	1.53436	0.0922381	0.65951	ADAMTS5,ANXA5,CD2AP,CD55,HAPLN1,MALT1,MAZ,NFAT5,SLC38A1,SOD2,TUBA1B,VIM
hsa-miR-6784-3p	66	7	1.80365	0.09198	0.65951	APOB,FSCN1,GFPT1,HMGA1,HUNK,IGF2,ITPA
hsa-miR-6837-5p	79	8	1.72211	0.09226	0.65951	CCL11,CTNNBIP1,EFEMP2,FSCN1,ITPA,LPAR2,STAT3,TNFRSF13C
hsa-miR-8060	66	7	1.80365	0.09198	0.65951	DNAJC3,EDN1,FTO,MAPK8,SOCS1,TFAP2A,TUBB8
hsa-miR-101-3p	150	13	1.47384	0.104147	0.676481	APP,CADM1,DUSP1,EIF4G2,EZH2,FBN2,G3BP1,MAP3K4,NACA2,PTGS2,RRM2,SREBF2,TGFBR2
hsa-miR-181a-2-3p	68	7	1.7506	0.103804	0.676481	CHST4,COG5,DNAJC3,LAIR1,MAPK14,PGK1,XIAP
hsa-miR-190a-3p	535	39	1.23968	0.0976206	0.676481	ADAMTS4,APP,AR,ATP7A,BMP2,CADM1,CCL11,CD55,CTGF,CTLA4,CXCL5,FZD5,GDNF,GRIN2B,GSR,HHIP,HMGB2,HOXD10,HPSE,IGF1,ITGA1,KLF6,LRP6,MMP16,NR2C2,NR3C1,NTRK3,PAPSS2,PHEX,PPARGC1A,RECK,SIK3,SLC25A27,THBS1,TNIP1,TRAF6,VCAM1,WISP1,ZMYM2
hsa-miR-1910-5p	43	5	1.97742	0.106299	0.676481	ESR1,FSTL3,GSK3B,ITGB1,TP53INP2
hsa-miR-2052	68	7	1.7506	0.103804	0.676481	CACNB2,ESR2,IL6R,MAP3K3,MDM2,MDM4,TNFAIP6
hsa-miR-20b-3p	81	8	1.67959	0.102965	0.676481	CDK4,DONSON,G3BP1,HEXA,IL6ST,IRF1,NFATC2,SERPINA4
hsa-miR-26b-3p	42	5	2.0245	0.0984376	0.676481	CACNG2,CRLS1,FGF2,SERPINA3,TPI1
hsa-miR-3162-3p	42	5	2.0245	0.0984376	0.676481	BTLA,CACNA1G,IGF2,PPM1A,TFAP2A
hsa-miR-3191-5p	80	8	1.70058	0.0975291	0.676481	A1CF,AKT1,CYP1A1,IGF1R,IHH,LTF,P2RX7,SERPINF2
hsa-miR-376b-5p	31	4	2.1943	0.106327	0.676481	CD86,GGCX,HPSE,SOD2
hsa-miR-376c-5p	31	4	2.1943	0.106327	0.676481	CD86,GGCX,HPSE,SOD2
hsa-miR-379-3p	68	7	1.7506	0.103804	0.676481	ADM,B2M,ERRFI1,IGFBP5,PTGS2,SOCS1,THBS1
hsa-miR-4270	134	12	1.52291	0.0961951	0.676481	CACNA1C,CACNB1,CCL11,CIITA,NGFR,SAA1,SOX11,STAT3,THBS1,THRA,TSLP,VCAM1
hsa-miR-4307	95	9	1.61108	0.106118	0.676481	AR,CACNA1A,CDH13,DONSON,GDNF,IGFBP5,MDM2,S100A11,TPR
hsa-miR-4441	136	12	1.50051	0.104413	0.676481	CACNA1C,CACNB1,CCL11,CIITA,NGFR,SAA1,SOX11,STAT3,THBS1,THRA,TSLP,VCAM1
hsa-miR-4741	43	5	1.97742	0.106299	0.676481	ABCC5,MAPK1,PTGS1,RHOA,THRA
hsa-miR-4758-3p	55	6	1.85518	0.102773	0.676481	ABCC5,AGRN,EPAS1,HMGA1,HPSE,PGK1
hsa-miR-490-5p	31	4	2.1943	0.106327	0.676481	APP,CX3CL1,EPHA4,SOD2
hsa-miR-491-5p	94	9	1.62822	0.101024	0.676481	ABCC5,AR,IGFBP4,MAZ,MMP9,SUMO1,THBS1,TRAF6,WNT16
hsa-miR-5589-3p	93	9	1.64572	0.0960736	0.676481	CALM1,DNAJC15,ESR1,FGF2,HSPA5,IL6ST,ITGA1,MAP3K7,SLC5A7
hsa-miR-5692b	149	13	1.48373	0.100205	0.676481	CXCL5,FZD5,GNL3,GSK3B,GSR,HHIP,NCOA3,NR3C1,OCRL,SIK3,SLC25A27,SLC38A1,VEGFA
hsa-miR-5692c	149	13	1.48373	0.100205	0.676481	CXCL5,FZD5,GNL3,GSK3B,GSR,HHIP,NCOA3,NR3C1,OCRL,SIK3,SLC25A27,SLC38A1,VEGFA
hsa-miR-577	81	8	1.67959	0.102965	0.676481	CTGF,FGF2,G3BP1,PARP1,PGRMC1,RHOA,SOD2,VEGFC
hsa-miR-595	67	7	1.77673	0.0977935	0.676481	B2M,FZD5,GJA1,HMGB1,RHOB,SMAD7,TGFBR2
hsa-miR-652-5p	31	4	2.1943	0.106327	0.676481	CADM1,PDE4C,SDC1,TSLP
hsa-miR-668-3p	31	4	2.1943	0.106327	0.676481	HSPA5,MALT1,MAPK1,MAPK14
hsa-miR-6754-5p	135	12	1.51163	0.100253	0.676481	CACNA1C,CACNB1,CCL11,CIITA,NGFR,SAA1,SOX11,STAT3,THBS1,THRA,TSLP,VCAM1
hsa-miR-6770-5p	163	14	1.46062	0.0997216	0.676481	CADM1,FBXW11,GGCX,HHIP,IGF1R,LNPEP,MAP3K2,NFAT5,NID1,PARP1,PRELP,SUMO1,TUBB2A,UBE2G1
hsa-miR-6795-5p	95	9	1.61108	0.106118	0.676481	CACNB1,CCL22,DNAJC15,EP300,HOXD9,STK11,SUMO1,TUBB2A,WWP2
hsa-miR-6800-5p	30	4	2.26744	0.0968799	0.676481	AOC3,EDN1,G3BP1,UBE2G1
hsa-miR-6808-3p	31	4	2.1943	0.106327	0.676481	A1CF,LAIR1,MAPK1,MDM2
hsa-miR-6862-3p	67	7	1.77673	0.0977935	0.676481	APOB,FSCN1,GFPT1,HMGA1,HUNK,IGF2,ITPA
hsa-miR-6870-3p	68	7	1.7506	0.103804	0.676481	HMGB1,LTB4R2,PTPN11,SLC2A1,TSKU,VEGFA,YY1
hsa-miR-6887-5p	93	9	1.64572	0.0960736	0.676481	CACNB1,CCL22,DNAJC15,EP300,HOXD9,STK11,SUMO1,TUBB2A,WWP2
hsa-miR-6889-3p	68	7	1.7506	0.103804	0.676481	BAMBI,C3,CCR5,IMPA1,IVD,LMNB1,TRAPPC2
hsa-miR-96-5p	68	7	1.7506	0.103804	0.676481	CCL22,CDKN1A,CTSB,MALT1,PGK1,TNFRSF10A,TSKU
hsa-miR-125a-3p	252	20	1.34967	0.106804	0.677486	CACNB2,CCR4,CDK4,COL5A1,DEGS1,FPR2,HUNK,IGFBP5,IRF1,IVD,MAPK14,MTHFR,P2RX7,PAX5,PDE4C,PGK1,S1PR3,SGTB,SUMO1,THBS1
hsa-miR-4724-5p	82	8	1.6591	0.108566	0.686614	CDK6,GDNF,HMGB2,IL4R,JUN,LMNB1,PRKACB,WNT10A
hsa-miR-3529-5p	56	6	1.82205	0.109715	0.691823	CD59,EDN1,HSPA5,LNPEP,PARP1,TGFBR1
hsa-miR-1199-3p	10	2	3.40116	0.113631	0.698389	ABCC5,TXNDC5
hsa-miR-1273a	57	6	1.79009	0.116891	0.698389	C3,CD209,LYZ,MDM2,SGTB,TNFRSF13C
hsa-miR-22-5p	70	7	1.70058	0.116408	0.698389	ADAMTS20,CEBPB,DUSP1,EPHA4,GDNF,TPI1,VCAM1
hsa-miR-3125	124	11	1.50858	0.113255	0.698389	AQP3,BGN,DDR2,HIF3A,HMGA1,IGFBP5,MDM2,SOD2,TUBB2A,VCP,WRN
hsa-miR-3153	139	12	1.46813	0.117494	0.698389	AR,BMP2,CACNA2D2,FGF2,G3BP1,HMGXB3,OCRL,PDGFRA,STS,SUMO1,TGFBR1,TRAPPC2
hsa-miR-335-5p	57	6	1.79009	0.116891	0.698389	MAPK1,MDM2,MRPL49,RASA1,RUNX2,TNC
hsa-miR-3614-3p	57	6	1.79009	0.116891	0.698389	ATF3,GPR180,GRIN2B,MAPK1,NPY4R,RHOB
hsa-miR-374b-5p	125	11	1.49651	0.117987	0.698389	CXCL5,FZD5,GNL3,GSK3B,HHIP,NR2C2,NR3C1,SIK3,SLC25A27,SLC38A1,VEGFA
hsa-miR-3925-5p	83	8	1.63912	0.11433	0.698389	CD59,G3BP1,GGCX,GRAP2,IGFBP5,KPNA2,PARP1,STS
hsa-miR-411-3p	57	6	1.79009	0.116891	0.698389	ADM,B2M,ERRFI1,IGFBP5,SOCS1,THBS1
hsa-miR-4450	44	5	1.93248	0.114459	0.698389	CACNB2,HMGA2,HNRNPD,SUMO1,THBS1
hsa-miR-4675	44	5	1.93248	0.114459	0.698389	ABCC5,MAPK1,PTGS1,RHOA,THRA
hsa-miR-4679	57	6	1.79009	0.116891	0.698389	CYP1A1,FSTL1,MDM4,S100A9,SDC3,SUMO1
hsa-miR-5705	10	2	3.40116	0.113631	0.698389	IGFBP5,LNPEP
hsa-miR-6733-5p	139	12	1.46813	0.117494	0.698389	AR,BMP2,CACNA2D2,FGF2,G3BP1,HMGXB3,OCRL,PDGFRA,STS,SUMO1,TGFBR1,TRAPPC2
hsa-miR-675-3p	44	5	1.93248	0.114459	0.698389	AR,ERRFI1,IGF1R,SPARC,THBS1
hsa-miR-6778-5p	125	11	1.49651	0.117987	0.698389	AHR,CACNA1C,COL5A1,EPHB2,PDGFRA,PFKFB3,PPARA,RARA,RHOA,TNFRSF10B,TP53
hsa-miR-6859-5p	124	11	1.50858	0.113255	0.698389	AQP3,BGN,DDR2,HIF3A,HMGA1,IGFBP5,MDM2,SOD2,TUBB2A,VCP,WRN
hsa-miR-6894-3p	57	6	1.79009	0.116891	0.698389	CACNG8,F2RL1,GNL3,HMGB2,OLR1,TNFRSF13C
hsa-miR-758-3p	44	5	1.93248	0.114459	0.698389	A1CF,HMGA1,MDM2,TG,TNFRSF13C
hsa-miR-7849-3p	57	6	1.79009	0.116891	0.698389	CDK6,FASLG,MSH6,PTPRK,RHOB,TGFBR2
hsa-miR-7852-3p	57	6	1.79009	0.116891	0.698389	ANKH,CADM1,ERCC8,ESR1,IL6ST,KIF5B
hsa-miR-106a-5p	499	36	1.22687	0.119534	0.705583	A1CF,APP,CCL5,CD28,CDKN1A,CHSY1,DEGS1,EPHA4,ESR2,F2RL1,F3,HAS2,HMGB1,HMGB2,ITGA2,ITGB1,KLF6,LPAR2,MAP3K2,MAPK1,MDM2,MSH3,NR2C2,PDE4C,SGTB,SLC6A4,SOD2,SPCS1,TGFBR2,TLR7,TNFRSF10B,TNFRSF21,TP53INP1,TRAPPC2,TSKU,VEGFA
hsa-miR-1233-5p	126	11	1.48464	0.122828	0.71089	AHR,COL5A1,EPHB2,IRAK3,PDGFRA,PFKFB3,PPARA,RARA,RHOA,TNFRSF10B,TP53
hsa-miR-1238-5p	45	5	1.88954	0.122907	0.71089	ANG,EP300,GRAP2,IGFBP5,YY1
hsa-miR-1250-3p	154	13	1.43556	0.12083	0.71089	ADAMTS4,ALG1,EMB,LNPEP,MAP3K7,MAPK14,PPM1A,RHOB,SERPINC1,TBCA,TMEM72,UBE2K,VDR
hsa-miR-342-3p	198	16	1.37421	0.123109	0.71089	ASAH2,BMP7,CDK6,CRLF1,DNMT1,G3BP1,GGCX,HUNK,IGF1R,NDRG1,P2RX3,PLA2G4A,PLA2G7,TP53INP2,TXNDC5,UGDH
hsa-miR-4651	112	10	1.51838	0.122977	0.71089	ADM,BMP2,CRLF1,KRT74,MDM4,NGFR,NPR1,PPARA,SAA1,TP53
hsa-miR-4758-5p	45	5	1.88954	0.122907	0.71089	ANG,EP300,GRAP2,IGFBP5,YY1
hsa-miR-4783-5p	21	3	2.4294	0.122758	0.71089	JUN,PDE4C,TNFRSF13C
hsa-miR-608	112	10	1.51838	0.122977	0.71089	ADM,BMP2,CD44,CRLF1,KRT74,MDM4,NGFR,NPR1,PPARA,SAA1
hsa-miR-4720-3p	58	6	1.75922	0.124295	0.713855	IL6ST,ITGA2,JUN,LNPEP,STAT3,TP53INP1
hsa-miR-6753-5p	58	6	1.75922	0.124295	0.713855	CAV1,CHSY1,CIITA,HMGB1,SAA1,SOD2
hsa-miR-544b	155	13	1.42629	0.125228	0.717276	CDKN1A,GRAP2,HMGB1,HMGB2,LPAR2,MAPK1,NCOA3,OPRL1,P2RX7,SLC26A2,SLC2A1,TRAPPC2,TUBB2A
hsa-miR-1183	72	7	1.65334	0.129769	0.718639	DONSON,GRAP2,HMGB1,MAPK14,NFATC2,SERPINA4,STAT1
hsa-miR-15a-5p	471	34	1.2276	0.12651	0.718639	ADORA3,APP,BCL2,BSG,CADM1,CDK6,CHUK,EFNB2,GSK3B,HMGA1,HMGA2,HSP90B1,IFNG,JUN,KIF5B,LAMC1,MAP3K7,MKX,MSH2,MTHFR,NR2C2,PDCD1,PDE4D,RNH1,SMAD7,TFAP2A,TIA1,TKTL1,TP53,TPI1,TUBB,TUBB2A,UGDH,VEGFA
hsa-miR-34c-5p	99	9	1.54598	0.127902	0.718639	BCL2,CAV1,CDK4,CDK6,EFNB1,NOTCH1,NOTCH4,SPAM1,ZAP70
hsa-miR-4418	72	7	1.65334	0.129769	0.718639	G3BP1,HIF1A,IL6R,PADI2,SLC6A4,THBS1,TP53INP1
hsa-miR-4742-3p	113	10	1.50494	0.128257	0.718639	A1CF,AKT1,ETV3,FAM46A,FSTL1,G3BP1,HPGD,MSH3,SELE,TLR4
hsa-miR-4757-5p	156	13	1.41715	0.129715	0.718639	CCR4,COL9A2,DEGS1,F2RL1,FPR2,HAS2,HMGB1,LIF,PGK1,SGTB,SMAD2,SPCS1,TRIB1
hsa-miR-4791	33	4	2.06131	0.126398	0.718639	CAV1,LAMC1,PRELP,TNFRSF10B
hsa-miR-494-3p	99	9	1.54598	0.127902	0.718639	ARNTL,CDK6,HIF1A,IGF1R,MAPK1,MDM4,RHOB,TBCA,WNT16
hsa-miR-5011-5p	502	36	1.21954	0.126706	0.718639	ADAMTS4,APP,AR,ATP7A,BMP2,CADM1,CCL11,CD55,CTGF,CTLA4,CXCL5,FZD5,GDNF,GRIN2B,GSR,HHIP,HMGB2,HOXD10,HPSE,IGF1,ITGA1,KLF6,LAMC1,LRP6,MMP16,NR2C2,NTRK3,PAPSS2,PHEX,PPARGC1A,SIK3,SLC25A27,TNIP1,VCAM1,WISP1,ZMYM2
hsa-miR-509-3-5p	72	7	1.65334	0.129769	0.718639	G3BP1,HIF1A,IL6R,PADI2,SLC6A4,THBS1,TP53INP1
hsa-miR-6744-3p	156	13	1.41715	0.129715	0.718639	CCR4,COL9A2,DEGS1,F2RL1,FPR2,HAS2,HMGB1,LIF,PGK1,SGTB,SMAD2,SPCS1,TRIB1
hsa-miR-6825-5p	274	21	1.30337	0.129862	0.718639	ABCC5,ADAMTS14,CACNA1C,CHST11,COL5A1,CPM,HEXA,IGFBP4,IL21R,NFAT5,PDE4A,PRELP,SFRP1,SNX19,SREBF2,STK11,SUMO1,THBS1,THRA,TP53,TRAF6
hsa-miR-6888-3p	127	11	1.47295	0.127779	0.718639	CACNG8,CD82,CXCL10,CYP1A1,LOX,MSH3,OLR1,SLC38A1,TGFBR1,TNFRSF13C,UGDH
hsa-let-7f-5p	231	18	1.32513	0.136456	0.722323	AHR,CD59,CYP19A1,DIABLO,DUSP1,EDN1,EIF4G2,EPHA4,IL13,MBD2,NUCB2,OPRL1,PGRMC1,SOCS1,SOD2,SUMO1,THBS1,TUBB2A
hsa-miR-181c-3p	22	3	2.31898	0.136258	0.722323	ADAMTS13,SERPINC1,SOD2
hsa-miR-184	22	3	2.31898	0.136258	0.722323	CSF1,OPRD1,TNFRSF13C
hsa-miR-31-5p	86	8	1.58194	0.132585	0.722323	AR,CASR,DKK1,ICAM1,PARP1,RHOA,SDC4,SELE
hsa-miR-380-3p	59	6	1.72941	0.131922	0.722323	ADM,B2M,ERRFI1,IGFBP5,SOCS1,THBS1
hsa-miR-3916	128	11	1.46144	0.132838	0.722323	AQP3,BGN,DDR2,HIF3A,HMGA1,IGFBP5,MDM2,SOD2,TUBB2A,VCP,WRN
hsa-miR-4297	73	7	1.6307	0.136724	0.722323	F2RL1,GPR180,GRIN2B,LMNB1,MAPK1,TNFRSF10A,TNFRSF8
hsa-miR-4446-5p	216	17	1.33842	0.13589	0.722323	BTLA,CACNA1G,CACNA2D1,EFNB2,EPHA4,ETV3,GPR180,IGFBP5,RHOB,RRS1,SERPINC1,SLC38A1,SOD2,TGFB2,TSKU,UBE2K,VDR
hsa-miR-4480	114	10	1.49174	0.133658	0.722323	A1CF,JAG1,JUN,KLF5,MAPK8,MRC1,MTHFR,SDC1,SNAP25,TGFBR1
hsa-miR-4512	34	4	2.00069	0.136986	0.722323	EFEMP2,EMB,KIF5B,NFATC2
hsa-miR-4521	22	3	2.31898	0.136258	0.722323	CHRFAM7A,IGF2,ITGB1
hsa-miR-4750-3p	34	4	2.00069	0.136986	0.722323	CDK6,NFATC4,PDE4C,TP53INP1
hsa-miR-4776-3p	100	9	1.53052	0.133693	0.722323	CD38,CD44,CD55,DUSP1,GGCX,MDM2,NTRK3,SERPINA3,SNAP25
hsa-miR-4804-5p	11	2	3.09197	0.133672	0.722323	OPRD1,TNFRSF13C
hsa-miR-509-5p	73	7	1.6307	0.136724	0.722323	G3BP1,HIF1A,IL6R,PADI2,SLC6A4,THBS1,TP53INP1
hsa-miR-5739	22	3	2.31898	0.136258	0.722323	CACNA1B,CDK6,CTNNBIP1
hsa-miR-574-3p	11	2	3.09197	0.133672	0.722323	IRF4,PHEX
hsa-miR-6732-5p	59	6	1.72941	0.131922	0.722323	CD55,DNAJC15,GLA,NGFR,SAA1,THRA
hsa-miR-6826-3p	143	12	1.42706	0.136324	0.722323	ANP32A,CACNB1,CD44,DDR2,MAP3K2,PADI2,RRM2,TGFB2,TGFBR1,THRA,TNFAIP3,VDR
hsa-miR-369-3p	129	11	1.45011	0.138004	0.724095	CXCL5,FZD5,GSK3B,HHIP,OCRL,PLCG1,SIK3,SLC25A27,SLC38A1,TUBB2A,VEGFA
hsa-miR-670-3p	187	15	1.3641	0.137994	0.724095	A1CF,ADAMTS5,ADM,APP,CAV1,CD55,EDN1,FSTL3,GRIN2B,HMGB1,MMP2,PLCG1,PTPRC,SOD2,WNT4
hsa-miR-16-2-3p	60	6	1.70058	0.139766	0.72795	ALDH1A2,AR,CTGF,IGFBP5,RARB,TUBB2A
hsa-miR-1911-3p	60	6	1.70058	0.139766	0.72795	CACNG8,CAV1,EPHA4,HMGB1,PDE4A,SOD2
hsa-miR-4792	60	6	1.70058	0.139766	0.72795	CLEC7A,GSR,IGF1R,SAA1,SPARC,TG
hsa-miR-27b-5p	47	5	1.80913	0.140634	0.73068	CXCL1,G3BP1,GFPT1,PGK1,YY1
hsa-miR-6739-5p	144	12	1.41715	0.141274	0.732214	AR,BMP2,CACNA2D2,FGF2,G3BP1,HMGXB3,OCRL,PDGFRA,STS,SUMO1,TGFBR1,TRAPPC2
hsa-let-7d-5p	219	17	1.32009	0.147996	0.735599	AHR,APP,CD59,DIABLO,DUSP1,EDN1,EPHA4,HMGA2,IL13,MBD2,NUCB2,OPRL1,PGRMC1,SOCS1,SOD2,SUMO1,TUBB2A
hsa-miR-150-3p	23	3	2.21815	0.150235	0.735599	BTLA,SOD2,XIAP
hsa-miR-192-3p	116	10	1.46602	0.144814	0.735599	AKT1,CD44,CD55,DUSP1,JAG1,MDM2,NTRK3,SLC5A7,SMAD2,SNAP25
hsa-miR-221-5p	102	9	1.50051	0.145676	0.735599	EFEMP2,ENPP1,HAS2,ITGB1,P2RX3,PARP1,SDC4,TRAPPC2,UGDH
hsa-miR-28-5p	48	5	1.77144	0.149893	0.735599	CDKN1A,G3BP1,MAPK1,THRA,TUBB2A
hsa-miR-30a-5p	174	14	1.36828	0.145479	0.735599	BDNF,BECN1,CASP3,IL1A,JAK1,MAPK8,NCOA3,NOTCH1,SERPINC1,SERPINE1,SMAD1,SOCS1,TXNDC5,VASH1
hsa-miR-3119	61	6	1.6727	0.147822	0.735599	DDR2,DST,HMGB2,HOXD12,IGFBP5,PRELP
hsa-miR-3144-3p	35	4	1.94352	0.147918	0.735599	ADAMTS4,CD55,CTNNB1,SOD2
hsa-miR-3151-5p	48	5	1.77144	0.149893	0.735599	CACNA2D2,IGFBP4,MAZ,NID1,WNT16
hsa-miR-3201	35	4	1.94352	0.147918	0.735599	CAV1,LAMC1,PRELP,TNFRSF10B
hsa-miR-331-5p	48	5	1.77144	0.149893	0.735599	ERRFI1,MBD2,RHOA,SOD2,TRIB1
hsa-miR-335-3p	263	20	1.29322	0.14411	0.735599	ADAMTS4,AOC3,CACNA1A,CACNA1E,DDIT4,DSE,HSPD1,IL6R,MAP3K7,MAPK14,MDM2,NOTCH1,PAPSS2,PAX5,PLCG1,PPARA,SLC38A1,TBCA,TNFAIP3,VCAN
hsa-miR-4539	61	6	1.6727	0.147822	0.735599	CCR2,CCR6,IGF1R,MAP3K1,PRKACB,WNT10A
hsa-miR-4637	23	3	2.21815	0.150235	0.735599	DDR2,SGTB,THBS1
hsa-miR-4666a-3p	88	8	1.54598	0.145532	0.735599	ABCC4,ADM,FZD5,GREM1,HBP1,LDLR,MDM2,MSH6
hsa-miR-4694-5p	23	3	2.21815	0.150235	0.735599	CPM,TRIB1,TSKU
hsa-miR-5000-5p	48	5	1.77144	0.149893	0.735599	ATF3,CD59,IGFBP5,MAPK1,PSEN1
hsa-miR-5581-5p	74	7	1.60866	0.143858	0.735599	F2RL1,GPR180,GRIN2B,LMNB1,MAPK1,TNFRSF10A,TNFRSF8
hsa-miR-571	48	5	1.77144	0.149893	0.735599	CIITA,HMGB1,MDM2,TUBB2A,YY1
hsa-miR-6805-5p	61	6	1.6727	0.147822	0.735599	ABCC5,CD55,DNAJC15,PDE4A,PRELP,THRA
hsa-miR-6812-3p	48	5	1.77144	0.149893	0.735599	ANG,CCS,F2,SERPINC1,SLC26A2
hsa-miR-6853-5p	23	3	2.21815	0.150235	0.735599	CCL5,MAPK1,WWP2
hsa-miR-6856-5p	189	15	1.34967	0.146721	0.735599	BGN,CCL11,DUSP19,G3BP1,GLA,HMOX1,MAP2K1,NID1,PDE4A,PFKFB3,PTPRB,SLPI,TGFBR2,TNFRSF10B,TUBB2A
hsa-miR-6868-3p	174	14	1.36828	0.145479	0.735599	AR,BDKRB2,CACNG8,CCR5,CXCL5,HMGB1,HMGCR,IL5,LNPEP,MAP3K2,NR3C1,SLC38A1,TMSB4X,TSKU
hsa-miR-6830-3p	75	7	1.58721	0.151166	0.738454	BTLA,CMKLR1,IGFBP5,KLF6,LOX,LRCH1,YY1
hsa-miR-3691-3p	89	8	1.52861	0.15223	0.738558	ADAM17,FGF2,GNL3,GRIN2B,KRT74,MRPL49,TBCA,VCAM1
hsa-miR-376a-3p	89	8	1.52861	0.15223	0.738558	CD2AP,CXCR6,FGF2,IGF1R,IL7,PIK3R1,PRKCH,SMAD7
hsa-miR-511-5p	89	8	1.52861	0.15223	0.738558	BAMBI,CMKLR1,CXCL5,FAM46A,KLF6,LOX,LRCH1,YY1
hsa-miR-142-5p	161	13	1.37314	0.15347	0.742879	AIMP1,CALM1,CD55,DEGS1,KLF6,MAPK1,PDE4D,SLC38A1,SLC6A4,SOD2,TNFRSF10A,TRAPPC2,YY1
hsa-miR-1180-3p	12	2	2.8343	0.154423	0.7441	G3BP1,MDM4
hsa-miR-4798-5p	12	2	2.8343	0.154423	0.7441	CXCL6,HMGB1
hsa-let-7g-5p	236	18	1.29705	0.156277	0.749393	AHR,CD59,CDKN2A,DIABLO,DUSP1,EDN1,EPHA4,FN1,HMGA2,IL13,MBD2,NUCB2,OPRL1,PGRMC1,SOCS1,SOD2,SUMO1,TUBB2A
hsa-miR-1270	76	7	1.56633	0.158643	0.749393	CCS,IGFBP5,MDM2,PAX5,SIK3,TUBB2A,UBE2G1
hsa-miR-129-1-3p	49	5	1.73529	0.1594	0.749393	DDR2,EPHB2,GGCX,PARP1,WNT4
hsa-miR-199a-3p	76	7	1.56633	0.158643	0.749393	AKT1,CD44,FGF2,MAPK1,MAPK14,MAPK8,SOD2
hsa-miR-29b-1-5p	49	5	1.73529	0.1594	0.749393	GNL3,KITLG,MMP16,SNAP25,SOCS1
hsa-miR-503-5p	162	13	1.36466	0.158479	0.749393	ATF6,CD2AP,CD40,CDKN1A,EFNB2,KIF5B,MAP3K7,PPM1A,RECK,SMAD2,SMAD7,TFAP2A,TXNDC5
hsa-miR-5089-3p	36	4	1.88954	0.159172	0.749393	DONSON,HIF1A,LAMC1,SMAD2
hsa-miR-548m	76	7	1.56633	0.158643	0.749393	CD55,CMKLR1,G3BP1,PAX5,SLC38A1,TRIB1,VEGFC
hsa-miR-6740-3p	62	6	1.64572	0.156081	0.749393	BAMBI,CACNG8,CXCL5,LTF,PRKD1,SDC1
hsa-miR-6892-5p	36	4	1.88954	0.159172	0.749393	CADM1,FBXW11,SOD2,TUBB2A
hsa-miR-8080	49	5	1.73529	0.1594	0.749393	CACNG2,ETV3,LNPEP,LTB4R2,SOD2
hsa-miR-6892-3p	192	15	1.32858	0.160362	0.75225	ANP32A,BDKRB2,DKK3,ERCC1,MAPK14,NODAL,OLR1,PFKFB3,PYCARD,RHOB,SERPINF2,SMAD2,STS,TRIB1,WNT4
hsa-miR-520c-3p	375	27	1.22442	0.161613	0.756448	ADAM17,APP,CCL5,CD28,CD44,DDR2,DEGS1,ESR1,ESR2,F2RL1,HAS2,HAS3,HMGB1,IGF1R,ITGA2,LPAR2,MSH3,MTOR,NR2C2,PARP1,PDE4C,SGTB,SIRT1,SLC6A4,SPCS1,TLR7,TNFRSF10B
hsa-miR-1285-3p	178	14	1.33754	0.164543	0.760588	CXCL10,FSTL3,NPY4R,OLR1,PIK3R1,PON1,S1PR2,TGM2,TP53,TPR,UGDH,VEGFC,WNT10A,ZC3HAV1
hsa-miR-424-3p	24	3	2.12573	0.164645	0.760588	APP,LGALS3,PDE4D
hsa-miR-4727-5p	63	6	1.6196	0.164538	0.760588	DIO2,HOXD9,IGF1R,MAP3K2,TNFRSF13C,VASH1
hsa-miR-499b-5p	63	6	1.6196	0.164538	0.760588	ABCC5,APOB,COL9A2,GDNF,PPARGC1B,SERPINA3
hsa-miR-7109-3p	63	6	1.6196	0.164538	0.760588	CACNG8,ERCC1,ETV3,FGF1,FGF2,PAX5
hsa-miR-8073	105	9	1.45764	0.164619	0.760588	EFEMP2,ENPP1,HAS2,ITGB1,P2RX3,PARP1,SDC4,TRAPPC2,UGDH
hsa-miR-412-3p	134	11	1.396	0.165391	0.760729	CASP1,CDH2,COL1A1,DOT1L,EEF1A2,LTF,SCN8A,TMSB4X,TNFAIP3,TUBA1A,XIAP
hsa-miR-4662a-5p	134	11	1.396	0.165391	0.760729	ALG1,APLN,CCS,DST,HIF1A,IGF2,NAMPT,SOD2,STS,TXN,XIAP
hsa-miR-6758-3p	91	8	1.49502	0.166058	0.762144	CACNG2,CACNG8,CMKLR1,PARD3B,PPM1A,SOD2,STEAP4,TNFRSF13C
hsa-miR-1248	150	12	1.36047	0.172932	0.765111	BDKRB2,CACNG8,CCR5,CD55,CDKN1A,CXCL5,FPR2,HMGB1,IL5,LMNB1,MAP3K2,TSKU
hsa-miR-1249-5p	179	14	1.33006	0.169501	0.765111	CCL22,CPM,EPHB2,HHIP,IGFBP4,NFAT5,PDE4A,PPARA,PTGS1,RARA,SUMO1,TP53,TRAF6,TUBB2A
hsa-miR-1271-5p	64	6	1.5943	0.173185	0.765111	CCL22,CTSB,MALT1,RECK,TNFRSF10A,TSKU
hsa-miR-130b-3p	224	17	1.29062	0.169443	0.765111	CCR6,CDK4,CSF1,EDN1,ESR1,F2RL1,IRF1,KLF6,MAPK1,PARP1,PPARG,S1PR2,THRA,TNFRSF10B,TP53INP1,XIAP,YY1
hsa-miR-137	92	8	1.47877	0.173181	0.765111	CDK6,ESRRA,JAG1,KDM1A,NR3C1,PTGS2,SSFA2,TLR3
hsa-miR-153-5p	179	14	1.33006	0.169501	0.765111	DSE,HMGB2,LNPEP,MAP3K7,MAPK14,PAX5,PPM1A,RBFOX1,RHOB,SERPINC1,TMEM72,VDR,XIAP,ZMYM2
hsa-miR-190a-5p	50	5	1.70058	0.169145	0.765111	IL6ST,IL7R,KLF6,MAP3K2,SDC3
hsa-miR-190b	50	5	1.70058	0.169145	0.765111	IL6ST,IL7R,KLF6,MAP3K2,SDC3
hsa-miR-196a-3p	135	11	1.38566	0.17117	0.765111	CXCL10,ERCC1,ITGA2,NR3C1,OLR1,PON1,SMAD2,TRAPPC2,UGDH,VEGFC,ZC3HAV1
hsa-miR-196a-5p	64	6	1.5943	0.173185	0.765111	ANXA1,HMGA1,HMGA2,MAP3K2,MAPK1,S100A9
hsa-miR-3689f	37	4	1.83847	0.170728	0.765111	EFNB2,FSTL1,LNPEP,SDC3
hsa-miR-371b-3p	37	4	1.83847	0.170728	0.765111	FLT1,IGFBP3,MAPK1,STAT3
hsa-miR-4703-3p	37	4	1.83847	0.170728	0.765111	CADM1,G3BP1,MAP3K1,MAPK1
hsa-miR-513c-5p	92	8	1.47877	0.173181	0.765111	CEBPB,EMB,ITGA2,PDE4C,SGTB,TRIB1,UBE2G1,WRN
hsa-miR-527	120	10	1.41715	0.168501	0.765111	CRLS1,FZD5,KITLG,PYCARD,RHOB,SOCS1,SOD2,TNFRSF10B,TUBB2A,WNT4
hsa-miR-6758-5p	194	15	1.31488	0.169813	0.765111	BGN,CCL11,DUSP19,G3BP1,GLA,HMOX1,MAP2K1,NID1,PDE4A,PFKFB3,PTPRB,SLPI,TGFBR2,TNFRSF10B,TUBB2A
hsa-miR-6802-3p	64	6	1.5943	0.173185	0.765111	CCS,CXCR2,FSCN1,GSR,HMGA1,IGF2
hsa-miR-942-5p	179	14	1.33006	0.169501	0.765111	ACVRL1,CD55,CDK6,CDKN1A,CMKLR1,DKK3,F2RL1,LTF,PRKD1,PTPN11,TLR4,TNFRSF13C,TRIB1,VDR
hsa-let-7e-5p	225	17	1.28488	0.173918	0.765906	AHR,CD59,DIABLO,DUSP1,EDN1,EIF4G2,EPHA4,HMGA2,MBD2,NUCB2,OPRL1,PGRMC1,SOCS1,SOD2,SUMO1,THBS1,TUBB2A
hsa-miR-3620-3p	78	7	1.52616	0.174086	0.765906	CCS,GFPT1,GRAP2,GSR,MDM2,PDE4A,TNFRSF10B
hsa-miR-518a-5p	121	10	1.40544	0.174697	0.767005	CRLS1,FZD5,KITLG,PYCARD,RHOB,SOCS1,SOD2,TNFRSF10B,TUBB2A,WNT4
hsa-miR-4462	13	2	2.61628	0.17573	0.768365	ADM,OCRL
hsa-miR-5091	13	2	2.61628	0.17573	0.768365	CDK6,CTNNBIP1
hsa-miR-1468-3p	226	17	1.2792	0.178453	0.769746	CALM1,CCNA2,CD209,DST,GDNF,IMPA1,ITGA2,LNPEP,MALT1,MAPK8,NDRG1,PRKACB,SNX19,TLR4,TNFRSF21,TUBB2A,YY1
hsa-miR-2276-5p	181	14	1.31537	0.179641	0.769746	BDKRB2,DKK3,ERCC1,ETV3,MAPK14,NODAL,OLR1,PYCARD,RHOB,RRM2,SMAD2,THRA,TRIB1,WNT4
hsa-miR-2681-3p	38	4	1.79009	0.182566	0.769746	CX3CL1,NAMPT,SOAT1,SPARC
hsa-miR-3126-3p	38	4	1.79009	0.182566	0.769746	ESR2,ITGA1,LTB4R2,P2RX3
hsa-miR-3605-5p	79	7	1.50685	0.182041	0.769746	GPR180,GRAP2,MAPK1,NUCB2,SOD2,TNFRSF10B,TWIST1
hsa-miR-3619-3p	25	3	2.0407	0.179442	0.769746	COL1A1,IL6R,SSC5D
hsa-miR-3689a-5p	38	4	1.79009	0.182566	0.769746	EFNB2,FSTL1,LNPEP,SDC3
hsa-miR-3689b-5p	38	4	1.79009	0.182566	0.769746	EFNB2,FSTL1,LNPEP,SDC3
hsa-miR-3689e	38	4	1.79009	0.182566	0.769746	EFNB2,FSTL1,LNPEP,SDC3
hsa-miR-4642	51	5	1.66724	0.179116	0.769746	CACNA2D1,CD44,NCOA3,PARD3B,PCNA
hsa-miR-4794	107	9	1.4304	0.177863	0.769746	COL9A2,ENPP1,NPR1,P2RX3,PDE4C,RRM2,SERPINC1,SPCS1,TP53INP1
hsa-miR-5008-3p	38	4	1.79009	0.182566	0.769746	BAMBI,CCR5,LMNB1,SLC2A1
hsa-miR-5702	51	5	1.66724	0.179116	0.769746	IVD,SLC6A4,SMAD2,TG,TP53
hsa-miR-6125	25	3	2.0407	0.179442	0.769746	CHST11,DLL4,HSP90B1
hsa-miR-664a-5p	107	9	1.4304	0.177863	0.769746	COL9A2,ENPP1,NPR1,P2RX3,PDE4C,RRM2,SERPINC1,SPCS1,TP53INP1
hsa-miR-6757-5p	38	4	1.79009	0.182566	0.769746	HOXD10,NR3C1,PPARA,SOD2
hsa-miR-6797-5p	181	14	1.31537	0.179641	0.769746	CCL22,CPM,EPHB2,HHIP,IGFBP4,NFAT5,PDE4A,PPARA,PTGS1,RARA,SUMO1,TP53,TRAF6,TUBB2A
hsa-miR-7157-3p	38	4	1.79009	0.182566	0.769746	BAMBI,CCR5,LMNB1,SLC2A1
hsa-miR-4459	413	29	1.19411	0.184742	0.775842	AHR,AOC3,BAMBI,CACNA2D2,CACNG8,CAV1,CCL22,CCR4,EIF2AK2,ENPP1,ERCC1,FAAH,GGCX,GRAP2,GSR,HIF3A,HSP90B1,IGF1,MAPK1,MDM4,NFATC2,NID1,PDPN,PPARA,SMAD7,SOAT1,SOD2,VASH1,VCP
hsa-miR-4793-5p	108	9	1.41715	0.184661	0.775842	CD44,ENPP1,HMGB1,IL6R,NOTCH1,P2RX3,PEAR1,PIK3R1,SOX9
hsa-let-7i-5p	228	17	1.26798	0.187701	0.785667	AHR,CD59,DIABLO,DUSP1,EDN1,EPHA4,IL13,MBD2,NUCB2,OPRL1,PGRMC1,SOCS1,SOD2,SUMO1,THBS1,TLR4,TUBB2A
hsa-miR-129-2-3p	52	5	1.63518	0.189299	0.785667	DDR2,EPHB2,GGCX,PARP1,WNT4
hsa-miR-30a-3p	138	11	1.35554	0.189074	0.785667	BAMBI,CACNA1E,CDK6,ITGA5,MDM4,SUMO1,THBS1,TPR,TUBA1A,TUBB2A,WNT4
hsa-miR-3177-5p	52	5	1.63518	0.189299	0.785667	HMGB1,IL6ST,MAP3K2,TP53INP1,YY1
hsa-miR-499b-3p	52	5	1.63518	0.189299	0.785667	BTLA,CACNA1B,IGFBP4,MAF,MAPK1
hsa-miR-6865-3p	94	8	1.4473	0.187825	0.785667	CACNB2,CCS,EZH2,GFPT1,GSR,MDM2,PFKFB3,SERPINC1
hsa-miR-4481	80	7	1.48801	0.190145	0.786106	ANG,EP300,GRAP2,LAMC1,SUMO1,TFPI,ZFP36
hsa-miR-567	153	12	1.33379	0.189957	0.786106	APP,AR,ATP7A,GRIN2B,HHIP,IGF1,IGFBP5,ITGA1,KPNA2,PAPSS2,THBS1,VEGFA
hsa-miR-4717-3p	66	6	1.54598	0.191018	0.786652	ALG1,G3BP1,HAPLN1,KLF6,UGDH,WRN
hsa-miR-6810-5p	66	6	1.54598	0.191018	0.786652	CACNA1C,CACNB2,HNRNPD,IL21R,MAPK1,STS
hsa-miR-5196-3p	109	9	1.40415	0.191572	0.787409	CD44,EIF2AK2,GRIN2B,HMGB1,LNPEP,NOTCH1,RHOB,SOX9,TP53
hsa-miR-1304-5p	95	8	1.43207	0.195338	0.788645	ABCC5,CACNA1B,CD59,HLA-DRA,LMNB1,MAP2K6,PYCARD,TRAF6
hsa-miR-142-3p	200	15	1.27544	0.199801	0.788645	ARNTL,CALM1,CTNNB1,ESR1,HMGB1,IL6,IL6ST,IRF1,KIF5B,LAMC1,LOX,MALT1,S100A11,SERPINA4,XIAP
hsa-miR-181a-5p	214	16	1.27146	0.193628	0.788645	ADAM17,BCL2,CCL22,DDIT4,HMGA2,HSP90B1,IL1A,KLF6,PTPN11,SCN8A,SIRT1,TUBB,TUBB2A,ULK1,VCAM1,XIAP
hsa-miR-2467-5p	67	6	1.52291	0.200187	0.788645	ADM,AHR,CD209,CD28,ICAM1,PYCARD
hsa-miR-323b-3p	39	4	1.74419	0.194663	0.788645	BTLA,COL9A2,IGFBP5,SLC5A7
hsa-miR-3607-5p	53	5	1.60432	0.199684	0.788645	HSPD1,IL6ST,MS4A1,NPR1,TNFRSF1B
hsa-miR-361-3p	110	9	1.39139	0.198593	0.788645	ALG1,ANP32A,APLN,CADM1,FSTL3,GRAP2,HOXD9,PPARGC1B,WNT10A
hsa-miR-361-5p	53	5	1.60432	0.199684	0.788645	AR,SLPI,SMAD2,TWIST1,VEGFA
hsa-miR-373-3p	447	31	1.17937	0.193517	0.788645	ADAM17,CCL5,CD24,CD28,CD44,DDR2,DEGS1,ESR1,ESR2,F2RL1,HAS2,HAS3,HMGB1,IGF1R,ITGA2,LMNB1,LPAR2,MBD2,MSH3,MTOR,NR2C2,PARP1,PDE4C,RECK,SGTB,SIRT1,SLC6A4,SPCS1,TLR7,TNFRSF10B,VEGFA
hsa-miR-4313	53	5	1.60432	0.199684	0.788645	DLL4,GRAP2,IRF4,NODAL,PDE4A
hsa-miR-4729	110	9	1.39139	0.198593	0.788645	FGF2,HSPA5,ITGA1,MDM2,TNFAIP3,TNFRSF21,XIAP,YY1,ZMYM2
hsa-miR-4745-5p	81	7	1.46964	0.198392	0.788645	ANG,EP300,GRAP2,LAMC1,SUMO1,TFPI,ZFP36
hsa-miR-4789-5p	230	17	1.25695	0.197179	0.788645	CD2AP,CTGF,ERCC8,HFE,HHIP,HMGB2,IGF1R,MDM2,MSH6,NR2C2,PIK3R1,SCN4A,SIK3,TP53INP1,VEGFA,WISP1,ZMYM2
hsa-miR-514b-5p	95	8	1.43207	0.195338	0.788645	CEBPB,EMB,ITGA2,PDE4C,SGTB,TRIB1,UBE2G1,WRN
hsa-miR-520h	337	24	1.2111	0.192304	0.788645	B2M,CAV1,CCL5,CD28,CDKN1A,CTNNB1,CXCL10,DEGS1,ESR2,F2RL1,FAM46A,FZD5,HAS2,HMGB1,LPAR2,P2RX7,PDE4C,PSMA1,SGTB,SLC6A4,TLR7,TRIB1,VEGFA,ZC3HAV1
hsa-miR-532-3p	185	14	1.28693	0.20078	0.788645	CCR4,CMKLR1,EPHB2,ERCC1,ETV3,EZH2,F2,GRIN2B,HAS2,PPM1A,S1PR1,SCN9A,TUBB4A,XPR1
hsa-miR-548aw	185	14	1.28693	0.20078	0.788645	CCNA2,CD209,FZD5,GDNF,IMPA1,LNPEP,MALT1,MAPK14,MAPK8,NDRG1,PYCARD,SNX19,TUBB2A,YY1
hsa-miR-5580-3p	185	14	1.28693	0.20078	0.788645	ANG,AOC3,ATP7A,BTLA,CTGF,DNAJC15,HHIP,HMGB2,IGFBP3,MDM2,PHEX,PIK3R1,WISP1,ZMYM2
hsa-miR-610	67	6	1.52291	0.200187	0.788645	ABCC5,CD59,COG5,PGK1,SOD2,TGFBR2
hsa-miR-648	53	5	1.60432	0.199684	0.788645	GJA1,HMGB1,MALT1,S100A11,THBS1
hsa-miR-6737-3p	39	4	1.74419	0.194663	0.788645	BAMBI,CCR5,LMNB1,SLC2A1
hsa-miR-6813-5p	39	4	1.74419	0.194663	0.788645	FSCN1,FSTL3,HBP1,MAPK1
hsa-miR-6883-3p	53	5	1.60432	0.199684	0.788645	BTLA,CACNA1G,DDR2,MAPK1,RRS1
hsa-miR-889-3p	81	7	1.46964	0.198392	0.788645	AQP3,FAM46A,GNL3,MAP2K1,OLR1,SLC38A1,XIAP
hsa-miR-4465	140	11	1.33617	0.201465	0.789878	ADAM17,ADM,ALG1,CD55,DDIT4,GSK3B,HPSE,HSPD1,MDM2,PDE4C,SLC26A2
hsa-miR-211-5p	293	21	1.21885	0.203095	0.791883	A1CF,ADORA3,ALDH1A2,CACNA1C,CACNG8,CCR5,CD28,CD44,EPHA4,ETV3,IL11,NFATC1,NOTCH1,PADI2,PLCG1,SERPINC1,SERPINF2,SOD2,STEAP4,VASH1,WISP1
hsa-miR-4328	96	8	1.41715	0.202973	0.791883	ADAMTS5,CXCR6,EDN1,G3BP1,IGFBP5,IL6ST,JUN,WNT4
hsa-miR-4710	96	8	1.41715	0.202973	0.791883	CTSB,EDN1,G3BP1,GSR,IGF1R,PAX5,SPARC,TG
hsa-miR-2113	111	9	1.37885	0.20572	0.797727	BTLA,CACNG1,COL9A2,CTNNB1,GFPT1,MDM2,SLC38A1,SOCS1,TTR
hsa-miR-214-3p	111	9	1.37885	0.20572	0.797727	CTNNB1,DKK3,EZH2,FSCN1,PPARGC1B,TFAP2A,TP53,TWIST1,XBP1
hsa-miR-3675-3p	111	9	1.37885	0.20572	0.797727	ALG1,ETV3,KIF5B,PRKCH,S1PR1,SCN7A,SOAT1,TNFRSF13C,TSKU
hsa-miR-20a-5p	658	44	1.13717	0.206674	0.799969	A1CF,APP,BAMBI,BCL2,BMP2,CCL5,CD28,CDKN1A,CHSY1,DEGS1,EPHA4,ESR2,F2RL1,F3,HAS2,HIF1A,HMGB1,HMGB2,ITGA2,ITGB1,KLF6,LAMC1,LPAR2,MAP2K3,MAP3K2,MAPK1,MDM2,MSH3,NR2C2,PDE4C,PPARG,RPL17,SGTB,SLC6A4,SOD2,SPCS1,TGFBR2,THBS1,TLR7,TNFRSF10B,TNFRSF21,TRAPPC2,TSKU,VEGFA
hsa-miR-1297	141	11	1.3267	0.20779	0.802827	ADAM17,ADM,ALG1,CD55,DDIT4,GSK3B,HPSE,HSPD1,MDM2,PDE4C,SLC26A2
hsa-miR-1208	54	5	1.57461	0.210257	0.803591	FSTL1,IVD,MAPK14,NFATC2,YY1
hsa-miR-4649-5p	68	6	1.50051	0.209514	0.803591	C3,CHRFAM7A,CPM,LYZ,MDM2,PDE4A
hsa-miR-520g-5p	27	3	1.88954	0.210017	0.803591	EIF4G2,TNFAIP3,TP53INP1
hsa-miR-584-5p	54	5	1.57461	0.210257	0.803591	HSPA5,IGFBP5,MAPK1,TNFRSF21,XIAP
hsa-miR-651-5p	54	5	1.57461	0.210257	0.803591	GJA1,OLR1,TNFRSF10B,TUBB2A,ULK1
hsa-miR-7152-3p	27	3	1.88954	0.210017	0.803591	CX3CL1,CXCL12,THRA
hsa-miR-3120-3p	97	8	1.40254	0.210726	0.803935	ADM,APP,DKK3,PDE4D,PRKACB,SOD2,TUBB2A,TXNDC5
hsa-miR-4282	233	17	1.24077	0.211815	0.806643	CACNG1,CCS,CD68,DIO2,GDNF,GFPT1,HDAC4,IFNB1,JAG1,KIF5B,LMNB1,MAPK8,NR3C1,PDE4D,PLA2G7,RHOB,SOD2
hsa-let-7a-3p	83	7	1.43423	0.215291	0.811118	ABCC4,FZD5,GREM1,HMGB2,MDM2,MSH6,TP53INP1
hsa-let-7b-3p	83	7	1.43423	0.215291	0.811118	ABCC4,FZD5,GREM1,HMGB2,MDM2,MSH6,TP53INP1
hsa-let-7f-1-3p	83	7	1.43423	0.215291	0.811118	ABCC4,FZD5,GREM1,HMGB2,MDM2,MSH6,TP53INP1
hsa-miR-1199-5p	69	6	1.47877	0.218991	0.811118	CCL22,GFPT1,GRIN2B,IRF4,TP53INP2,TRIB1
hsa-miR-127-3p	15	2	2.26744	0.21948	0.811118	TGM2,XBP1
hsa-miR-1277-3p	15	2	2.26744	0.21948	0.811118	CAPZA1,NOTCH1
hsa-miR-324-5p	41	4	1.6591	0.219553	0.811118	ADORA3,GLI1,NFATC1,OPRL1
hsa-miR-3682-3p	41	4	1.6591	0.219553	0.811118	CACNG7,CAPZA1,IL7R,ZMYM2
hsa-miR-4645-3p	55	5	1.54598	0.221006	0.811118	A1BG,AHR,CD55,ERCC8,TLR5
hsa-miR-4693-5p	41	4	1.6591	0.219553	0.811118	MMP16,MSH6,STAT1,TRAPPC2
hsa-miR-4797-5p	143	11	1.30814	0.220689	0.811118	CD2AP,F2,HMGB2,IGFBP5,LNPEP,MAZ,MDM2,OLR1,PON1,TFPI,TRAPPC2
hsa-miR-499a-3p	55	5	1.54598	0.221006	0.811118	BTLA,CACNA1B,IGFBP4,MAF,MAPK1
hsa-miR-5582-3p	219	16	1.24243	0.218991	0.811118	ADAMTS5,APP,ARNTL,CALM1,CXCR5,ESR1,GGCX,GSR,HAS3,HSPA5,IGFBP5,PDGFRA,PGK1,PTPRB,TNFAIP3,YY1
hsa-miR-5699-5p	55	5	1.54598	0.221006	0.811118	GRIN2B,HMGA1,HPSE,PGK1,TSLP
hsa-miR-582-5p	98	8	1.38823	0.21859	0.811118	CDKN1A,EIF4G2,FGF2,FLT1,G3BP1,RRM2,SREBF2,TGFBR2
hsa-miR-6512-3p	374	26	1.18222	0.214497	0.811118	A1BG,ATF3,C3,CCL5,CD209,CHRFAM7A,EBI3,ERCC1,HPSE,LYZ,MDM2,NODAL,NPY4R,NR3C1,PARD3B,PON1,S1PR2,S1PR3,SGTB,TFPI,TNFRSF13C,TNFRSF8,TRAPPC2,UGDH,VEGFC,XIAP
hsa-miR-664b-5p	15	2	2.26744	0.21948	0.811118	CD55,TFAP2A
hsa-miR-6720-5p	375	26	1.17907	0.218436	0.811118	A1BG,ATF3,C3,CCL5,CD209,CHRFAM7A,EBI3,ERCC1,HPSE,LYZ,MDM2,NODAL,NPY4R,NR3C1,PARD3B,PON1,S1PR2,S1PR3,SGTB,TFPI,TNFRSF13C,TNFRSF8,TRAPPC2,UGDH,VEGFC,XIAP
hsa-miR-6729-5p	69	6	1.47877	0.218991	0.811118	C3,CHRFAM7A,CPM,LYZ,MDM2,PDE4A
hsa-miR-7110-3p	327	23	1.19613	0.215019	0.811118	ACVRL1,AKT1,ASAH2,CACNG8,CCR5,CD86,CMKLR1,CST3,ERCC1,GRIN2B,HHIP,IGF1R,LTF,MAPK1,MDM2,PARD3B,PLA2G7,RHOA,SERPINC1,STAT3,TSKU,VCAM1,WNT4
hsa-miR-98-3p	83	7	1.43423	0.215291	0.811118	ABCC4,FZD5,GREM1,HMGB2,MDM2,MSH6,TP53INP1
hsa-miR-20b-5p	663	44	1.12859	0.221401	0.811167	A1CF,BAMBI,BMP2,CCL5,CD28,CDKN1A,CHSY1,DEGS1,EFNB2,EIF4G2,EPHA4,ESR1,ESR2,F2RL1,F3,HAS2,HIF1A,HMGB1,HMGB2,ITGA2,ITGB1,JAK1,LAMC1,LPAR2,MAP3K2,MAPK1,MDM2,MSH3,NR2C2,PDE4C,PPARG,RPL17,SGTB,SLC6A4,SOD2,SPCS1,STAT3,TLR7,TNFRSF10B,TNFRSF21,TP53INP1,TRAPPC2,TSKU,VEGFA
hsa-miR-199b-5p	84	7	1.41715	0.22393	0.816211	CHRFAM7A,DDR1,HIF1A,LIF,SLC26A2,SNAP25,TNFRSF13C
hsa-miR-338-5p	84	7	1.41715	0.22393	0.816211	ADM,CAV1,CTGF,SOX9,TFAP2A,UBE2G1,YY1
hsa-miR-6893-3p	84	7	1.41715	0.22393	0.816211	AQP3,CACNA1A,DSE,DST,ITPA,PEAR1,SCN7A
hsa-miR-133a-5p	28	3	1.82205	0.22571	0.817093	LNPEP,NR3C1,TP53INP2
hsa-miR-4256	28	3	1.82205	0.22571	0.817093	CDK6,GPR180,TNFRSF13C
hsa-miR-5009-5p	28	3	1.82205	0.22571	0.817093	CACNA2D3,CMKLR1,TGFB2
hsa-miR-8058	28	3	1.82205	0.22571	0.817093	CACNA2D3,CMKLR1,TGFB2
hsa-miR-103a-2-5p	70	6	1.45764	0.228608	0.819212	GPR180,NODAL,SNAP25,TBCA,XIAP,ZMYM2
hsa-miR-1252-5p	114	9	1.34257	0.227704	0.819212	A1CF,CD55,ETV3,HIF3A,MDM2,SOD2,TSKU,UBE2G1,WRN
hsa-miR-4324	129	10	1.31828	0.227834	0.819212	HMGB1,LPAR2,MAPK1,P2RX7,PTGS1,SLC26A2,SLC2A1,TGFBR2,TP53INP1,TRAPPC2
hsa-miR-4522	70	6	1.45764	0.228608	0.819212	C3,CXCL10,TNFRSF13C,TP53INP1,UGDH,YY1
hsa-miR-551b-5p	114	9	1.34257	0.227704	0.819212	APP,CDK6,CMKLR1,ERCC1,G3BP1,GPR180,HOXD9,IGF1R,SOD2
hsa-miR-6769a-3p	70	6	1.45764	0.228608	0.819212	CACNB1,HMGA1,MAP2K6,SCN7A,TNFRSF10B,TSLP
hsa-miR-3190-5p	221	16	1.23119	0.229528	0.820403	CPM,ERCC1,ESR2,GGCX,GRAP2,HEXA,ITGA1,KIF5B,LAMC1,MAPK8,MDM2,P2RX3,PCSK6,RGMA,S1PR2,TSKU
hsa-miR-6809-3p	299	21	1.19439	0.229713	0.820403	AQP3,AR,BDKRB2,CACNG8,CD55,CD86,CLEC7A,CST3,CYP1A1,FAM46A,HHIP,HMGB2,IL6R,LTF,MSH6,P2RX7,RBFOX1,SERPINF2,STAT3,TSKU,TUBB4A
hsa-miR-135b-5p	56	5	1.51838	0.231917	0.821367	APOA1,BGLAP,HMGB2,IL17RA,RUNX2
hsa-miR-31-3p	42	4	1.6196	0.232302	0.821367	CDH13,PDE4D,RHOA,SLC38A1
hsa-miR-433-3p	56	5	1.51838	0.231917	0.821367	EDN1,HSP90B1,MAPK8,SSC5D,TFAP2A
hsa-miR-4529-5p	56	5	1.51838	0.231917	0.821367	IL6R,LAMC1,PCSK6,RHOA,TUBB2A
hsa-miR-4797-3p	56	5	1.51838	0.231917	0.821367	ESR1,IGFBP5,NFAT5,PHEX,XIAP
hsa-miR-600	42	4	1.6196	0.232302	0.821367	DDIT4,G3BP1,MAZ,TNFRSF8
hsa-miR-6507-5p	100	8	1.36047	0.234639	0.826878	EIF4G2,HHIP,RHOB,TNFAIP3,TRAPPC2,TRIB1,UBE2G1,YY1
hsa-miR-7854-3p	100	8	1.36047	0.234639	0.826878	CTSB,IL17RA,PTPRB,RECK,S100A11,SOX11,TRAPPC2,TUBB2A
hsa-miR-365a-3p	71	6	1.43711	0.238357	0.831313	ADM,AKT1,BCL2,SREBF2,TLR3,XPR1
hsa-miR-372-3p	380	26	1.16356	0.238636	0.831313	ADAM17,CCL5,CD28,CDKN1A,DDR2,DEGS1,ESR1,ESR2,F2RL1,HAS2,HAS3,HMGB1,IGF1R,ITGA2,LPAR2,MSH3,NR2C2,PARP1,PDE4C,SGTB,SLC6A4,SPCS1,TGFBR2,TLR7,TNFRSF10B,VEGFA
hsa-miR-548aj-5p	207	15	1.23231	0.237631	0.831313	CALM1,CCNA2,CD209,GDNF,IMPA1,ITGA2,LNPEP,MALT1,MAPK8,MKX,NDRG1,SNX19,SOD2,TUBB2A,YY1
hsa-miR-548g-5p	207	15	1.23231	0.237631	0.831313	CALM1,CCNA2,CD209,GDNF,IMPA1,ITGA2,LNPEP,MALT1,MAPK8,MKX,NDRG1,SNX19,SOD2,TUBB2A,YY1
hsa-miR-548x-5p	207	15	1.23231	0.237631	0.831313	CALM1,CCNA2,CD209,GDNF,IMPA1,ITGA2,LNPEP,MALT1,MAPK8,MKX,NDRG1,SNX19,SOD2,TUBB2A,YY1
hsa-miR-612	176	13	1.25611	0.236756	0.831313	CXCL10,FSTL3,NPY4R,OLR1,PIK3R1,PON1,S1PR2,TP53,TPR,UGDH,VEGFC,WNT10A,ZC3HAV1
hsa-miR-6751-3p	71	6	1.43711	0.238357	0.831313	CCL22,GFPT1,GRIN2B,IRF4,TP53INP2,TRIB1
hsa-miR-135a-5p	57	5	1.49174	0.242977	0.832931	APOA1,HMGB2,IL17RA,JAK2,NR3C2
hsa-miR-3975	57	5	1.49174	0.242977	0.832931	ADM,CD209,GGCX,ICAM1,PYCARD
hsa-miR-425-5p	43	4	1.58194	0.245225	0.832931	MAP3K5,MDM2,SOD2,TNFRSF10B
hsa-miR-4445-3p	16	2	2.12573	0.24169	0.832931	EIF4G2,SOD2
hsa-miR-4677-3p	57	5	1.49174	0.242977	0.832931	CYP1A1,FSTL1,SDC3,SNX19,SUMO1
hsa-miR-4764-5p	57	5	1.49174	0.242977	0.832931	FGFR3,IHH,NDRG1,NR3C1,SOD2
hsa-miR-520g-3p	334	23	1.17106	0.245372	0.832931	B2M,CAV1,CCL5,CD28,CTNNB1,CXCL10,DEGS1,ESR2,F2RL1,FAM46A,FZD5,HAS2,HMGB1,LPAR2,P2RX7,PDE4C,PSMA1,SGTB,SLC6A4,TLR7,TRIB1,VEGFA,ZC3HAV1
hsa-miR-526b-3p	493	33	1.13832	0.24357	0.832931	A1CF,BMP2,CCL5,CD28,CHSY1,DEGS1,EPHA4,ESR2,F2RL1,F3,HAS2,HMGB1,HMGB2,ITGA2,ITGB1,KLF6,LPAR2,MAP3K2,MAPK1,MDM2,MSH3,NR2C2,PDE4C,SGTB,SLC6A4,SOD2,SPCS1,TLR7,TNFRSF10B,TNFRSF21,TP53INP1,TRAPPC2,TSKU
hsa-miR-6085	43	4	1.58194	0.245225	0.832931	FSCN1,FSTL3,HBP1,MAPK1
hsa-miR-615-5p	43	4	1.58194	0.245225	0.832931	G3BP1,IGF2,THRA,VDR
hsa-miR-6503-3p	16	2	2.12573	0.24169	0.832931	AKT1,CACNA2D3
hsa-miR-6513-5p	334	23	1.17106	0.245372	0.832931	ADAMTS4,AHR,BAMBI,CCL22,CECR1,CPM,EMB,ETV3,FGF2,FTO,GGCX,HAVCR2,IGF1,IGFBP5,IL12RB2,IRAK3,IVD,NPR1,NPY4R,OCRL,SGTB,TNFRSF13C,XIAP
hsa-miR-662	16	2	2.12573	0.24169	0.832931	F2,FAM46A
hsa-miR-6735-3p	43	4	1.58194	0.245225	0.832931	CASP8,P2RX3,SMAD7,VDR
hsa-miR-6766-3p	29	3	1.75922	0.241617	0.832931	CACNG8,HMGA2,MDM4
hsa-miR-6861-3p	29	3	1.75922	0.241617	0.832931	IGF1R,MAZ,SOD2
hsa-miR-541-5p	72	6	1.41715	0.248229	0.839946	CDK6,DOT1L,GFPT1,NPR1,TUBB2A,ZDHHC2
hsa-miR-586	72	6	1.41715	0.248229	0.839946	ERRFI1,TLR7,TNFAIP3,ULK1,YY1,ZFP36
hsa-miR-646	209	15	1.22051	0.248944	0.841025	CD2AP,CDK6,DIABLO,EFNB2,EMB,GFPT1,KIF5B,MAP3K7,OLR1,PPM1A,RECK,SMAD7,SPARC,TFAP2A,VEGFA
hsa-miR-1233-3p	103	8	1.32084	0.259434	0.842507	CACNB1,FTO,IRF4,MDM2,PYCARD,TFPI,TP53INP2,TRAF6
hsa-miR-1273f	198	14	1.20243	0.27641	0.842507	ADAMTS4,ALG1,CACNG1,CCR6,COL9A2,CXCL16,IGFBP5,IL36B,MAPK1,NPR1,TFPI,TP53,TTR,TUBB2A
hsa-miR-152-5p	30	3	1.70058	0.257699	0.842507	DUSP1,FSTL1,VASH1
hsa-miR-181b-5p	211	15	1.20894	0.260458	0.842507	ADAM17,BCL2,CCL22,DDIT4,HMGA2,HSP90B1,IL1A,SCN8A,SIRT1,TIMP3,TUBB,TUBB2A,ULK1,VCAM1,XIAP
hsa-miR-185-3p	58	5	1.46602	0.254173	0.842507	ABCC5,CACNA1C,MAPK1,TFPI,THRA
hsa-miR-186-3p	403	27	1.13935	0.26808	0.842507	A1CF,CACNA1A,CACNB2,CACNG6,CCL5,CD28,COL9A2,DEGS1,ESR2,F2R,F2RL1,FGF1,HAS2,HMGB1,HTRA1,LAIR1,MAPK14,MSH3,OLR1,P2RX7,S1PR3,SGTB,SLC6A4,SOD2,TBCA,TLR7,XIAP
hsa-miR-1909-5p	31	3	1.64572	0.273917	0.842507	FBXW11,IGFBP3,YY1
hsa-miR-191-5p	17	2	2.00069	0.263989	0.842507	CDK6,MDM4
hsa-miR-192-5p	87	7	1.36828	0.250533	0.842507	CADM1,EGR1,HSP90B1,IL6R,MAP3K1,SPARC,UBE2K
hsa-miR-195-3p	59	5	1.44117	0.265493	0.842507	ALDH1A2,AR,CTGF,IGFBP5,TUBB2A
hsa-miR-205-5p	136	10	1.25043	0.278721	0.842507	BAMBI,CDK6,CTGF,IL24,IL32,MAPK14,NFAT5,SLC38A1,TMSB4X,VEGFA
hsa-miR-2115-3p	74	6	1.37885	0.268305	0.842507	AR,DDIT4,RHOB,SLPI,SMAD2,TWIST1
hsa-miR-216b-5p	119	9	1.28615	0.266124	0.842507	C3,CDK4,FZD5,MAPK1,P2RX7,PRKCH,SLC26A2,SMAD1,WRN
hsa-miR-2909	31	3	1.64572	0.273917	0.842507	CPM,HBP1,SLC2A1
hsa-miR-297	149	11	1.25546	0.261184	0.842507	APP,AR,ATP7A,GRIN2B,HHIP,IGF1,IGFBP5,ITGA1,PAPSS2,SPARC,THBS1
hsa-miR-300	90	7	1.32268	0.278025	0.842507	ABCC4,FZD5,GREM1,HMGB2,LDLR,MDM2,MSH6
hsa-miR-3065-3p	87	7	1.36828	0.250533	0.842507	CD2AP,ENPP2,GSK3B,ITGA5,MS4A1,TNFRSF13C,TUBB2A
hsa-miR-3135b	292	20	1.16478	0.271854	0.842507	ALG1,ANG,BAMBI,C3,CCR6,CCS,CDK4,CHDH,CSF1,F2,F2RL1,HMOX1,ITPA,MAPK1,NDRG1,PYCARD,SLC2A1,SOD2,VIM,XIAP
hsa-miR-3156-5p	58	5	1.46602	0.254173	0.842507	CD86,HOXD9,TBCA,TG,TGFBR1
hsa-miR-3157-3p	44	4	1.54598	0.258302	0.842507	ANG,ESR1,IGFBP3,MAPK1
hsa-miR-3173-3p	103	8	1.32084	0.259434	0.842507	CACNG7,CD2AP,G3BP1,HHIP,HMGXB3,IGF2,UBE2G1,WRN
hsa-miR-3180-5p	119	9	1.28615	0.266124	0.842507	ATF3,CTNNBIP1,EPHA4,GRIN2B,HMOX1,IGF1R,IL12RB2,LIF,PARD3B
hsa-miR-320a	60	5	1.41715	0.276922	0.842507	AIMP1,AQP1,CTRC,IGF2,NPR1
hsa-miR-326	73	6	1.39774	0.258214	0.842507	AKT1,AR,BMP7,GLI1,IHH,NOTCH1
hsa-miR-3622a-5p	58	5	1.46602	0.254173	0.842507	CCS,CECR1,NR3C1,S1PR3,WRN
hsa-miR-3679-5p	45	4	1.51163	0.271511	0.842507	GPR180,GRAP2,NUCB2,TWIST1
hsa-miR-3681-5p	44	4	1.54598	0.258302	0.842507	GRAP2,HPSE,MALT1,SOD2
hsa-miR-376a-5p	58	5	1.46602	0.254173	0.842507	DNAJC3,NUCB2,SNX19,SOX11,TTK
hsa-miR-378j	45	4	1.51163	0.271511	0.842507	ANG,IHH,NDRG1,TNFRSF13C
hsa-miR-381-3p	102	8	1.33379	0.251079	0.842507	ABCC4,AR,FZD5,GREM1,HMGB2,LDLR,MDM2,MSH6
hsa-miR-3928-3p	88	7	1.35274	0.259607	0.842507	CDK6,DDR2,HLA-DRA,HSP90B1,IGFBP5,LMNB1,WRN
hsa-miR-4325	90	7	1.32268	0.278025	0.842507	FASLG,HBP1,HMGB2,KIF5B,MAPK8,NPY4R,PDE4D
hsa-miR-4443	74	6	1.37885	0.268305	0.842507	AR,HBP1,HMOX1,TFPI,TRAPPC2,TUBB2A
hsa-miR-4458	228	16	1.19339	0.267988	0.842507	AHR,CD59,DIABLO,DUSP1,EDN1,EIF4G2,EPHA4,MBD2,NUCB2,OPRL1,PGRMC1,SOCS1,SOD2,SUMO1,THBS1,TUBB2A
hsa-miR-4476	134	10	1.26909	0.263832	0.842507	BGN,F3,HMGXB3,IGFBP4,MTHFR,SDC4,SOD2,TFAP2A,TPI1,WRN
hsa-miR-4500	228	16	1.19339	0.267988	0.842507	AHR,CD59,DIABLO,DUSP1,EDN1,EIF4G2,EPHA4,MBD2,NUCB2,OPRL1,PGRMC1,SOCS1,SOD2,SUMO1,THBS1,TUBB2A
hsa-miR-450a-1-3p	323	22	1.15829	0.267829	0.842507	ADAMTS4,AHR,BAMBI,BMP2,CCL22,CECR1,CPM,ETV3,FTO,GGCX,HAVCR2,IGF1,IGFBP5,IL12RB2,IRAK3,KIF5B,NPR1,NPY4R,OCRL,SGTB,TNFRSF13C,XIAP
hsa-miR-4536-5p	45	4	1.51163	0.271511	0.842507	BTLA,HPSE,NFAT5,PARP1
hsa-miR-4658	45	4	1.51163	0.271511	0.842507	ANG,ITGA1,SLC5A7,YY1
hsa-miR-4662a-3p	58	5	1.46602	0.254173	0.842507	CALM1,DDIT4,HHIP,IGF1,TUBB2A
hsa-miR-4698	166	12	1.22934	0.271582	0.842507	APP,CALCR,CD209,HAS2,IFNB1,JAG1,OLR1,SOD2,SOX11,TLR4,TNFRSF21,VIM
hsa-miR-4708-5p	90	7	1.32268	0.278025	0.842507	ADAMTS4,CCR6,IGFBP5,MAPK1,NPR1,TFPI,TUBB2A
hsa-miR-4749-3p	59	5	1.44117	0.265493	0.842507	CACNB1,CCR6,DKK3,HMGA1,LTB4R2
hsa-miR-4755-5p	243	17	1.18971	0.263887	0.842507	BTLA,CACNA1C,CACNA1G,CACNG8,EFNB2,EPHA4,ETV3,IGFBP5,NFATC1,NOTCH1,PADI2,RHOB,RRS1,SOD2,STEAP4,TSKU,WISP1
hsa-miR-4770	105	8	1.29568	0.276388	0.842507	ADAMTS4,CCR6,IGFBP5,MAPK1,NPR1,TFPI,TUBB2A,XIAP
hsa-miR-4778-3p	165	12	1.23679	0.264914	0.842507	A1CF,AR,CDKN1A,CMKLR1,GREM1,HMGB1,KRT74,NODAL,SDC1,STAT3,TBCA,TMSB4X
hsa-miR-487a-3p	45	4	1.51163	0.271511	0.842507	EGR1,MAPK1,MMP16,ZDHHC2
hsa-miR-5006-3p	241	17	1.19958	0.253101	0.842507	BTLA,CACNA1C,CACNA1G,CACNG8,EFNB2,EPHA4,ETV3,IGFBP5,NFATC1,NOTCH1,PADI2,RHOB,RRS1,SOD2,STEAP4,TSKU,WISP1
hsa-miR-5093	90	7	1.32268	0.278025	0.842507	APP,CHSY1,CX3CL1,MAP3K2,SUMO1,TNFAIP3,ZMYM2
hsa-miR-5096	273	19	1.18356	0.255922	0.842507	ADAMTS4,ALG1,AOC3,CACNG8,CCS,CHSY1,CILP2,CXCR2,DEGS1,DSE,GLA,GSR,IGFBP5,IL6R,SERPINA3,SLC38A1,SSC5D,THBS1,TNFAIP3
hsa-miR-5189-3p	89	7	1.33754	0.268773	0.842507	CD55,DDR2,FLT1,GUSB,SOD2,SREBF2,XPR1
hsa-miR-5195-5p	31	3	1.64572	0.273917	0.842507	DONSON,FASLG,PPM1A
hsa-miR-524-5p	135	10	1.25969	0.271245	0.842507	ADM,CACNG2,EDN1,JAG1,LMNB1,NR3C1,PTPN2,SOD2,TRIB1,ZMYM2
hsa-miR-542-5p	17	2	2.00069	0.263989	0.842507	EGFR,PDE4C
hsa-miR-5572	60	5	1.41715	0.276922	0.842507	CACNB2,HOXD9,IGF1R,IL21R,MDM4
hsa-miR-5586-3p	118	9	1.29705	0.25828	0.842507	AR,CD28,GFPT1,NUCB2,OLR1,PON1,RECK,SOD2,TRAPPC2
hsa-miR-5689	45	4	1.51163	0.271511	0.842507	ADAMTS4,BAMBI,GFPT1,SOD2
hsa-miR-6088	105	8	1.29568	0.276388	0.842507	ADAMTS4,CCR6,IGFBP5,MAPK1,NPR1,TFPI,TUBB2A,XIAP
hsa-miR-6516-3p	74	6	1.37885	0.268305	0.842507	CACNA1A,CACNA2D3,CD55,HSPD1,S100A11,TP53INP1
hsa-miR-653-5p	58	5	1.46602	0.254173	0.842507	AQP3,IGFBP5,KLF6,STAT1,TFPI
hsa-miR-654-3p	60	5	1.41715	0.276922	0.842507	AKT1,CDKN1A,LRCH1,SDC3,SUMO1
hsa-miR-6738-3p	75	6	1.36047	0.27849	0.842507	DIO2,ERCC8,IGF1R,MAP3K2,TNFRSF13C,VASH1
hsa-miR-6760-3p	59	5	1.44117	0.265493	0.842507	FSTL1,IVD,MAPK14,NFATC2,YY1
hsa-miR-6761-5p	75	6	1.36047	0.27849	0.842507	CHST11,CHSY1,HTR2A,SLC2A1,TXNDC5,ZDHHC2
hsa-miR-6807-3p	44	4	1.54598	0.258302	0.842507	HIF1A,TMSB4X,TNFRSF21,TP53INP1
hsa-miR-6817-3p	306	21	1.16707	0.262581	0.842507	ACVRL1,AKT1,ASAH2,CACNG8,CCR5,CD86,CMKLR1,CRLS1,CST3,GRIN2B,HHIP,IGF1R,LTF,MAPK1,MDM2,MYD88,PARD3B,PLA2G7,SERPINA3,TSKU,WNT4
hsa-miR-6824-3p	45	4	1.51163	0.271511	0.842507	AKT1,IGF1R,IHH,THRA
hsa-miR-6839-5p	45	4	1.51163	0.271511	0.842507	ANG,IHH,NDRG1,TNFRSF13C
hsa-miR-6845-3p	258	18	1.18645	0.259865	0.842507	CACNG8,CCR5,CD68,ERCC1,FAM46A,G3BP1,HSPA5,LIF,LTF,MAPK1,PGK1,RHOB,S1PR1,SERPINC1,STAT3,TSKU,TUBB4A,VCAM1
hsa-miR-6849-5p	44	4	1.54598	0.258302	0.842507	GRAP2,HPSE,MALT1,SOD2
hsa-miR-6873-3p	373	25	1.1398	0.277177	0.842507	ACVRL1,AKT1,ASAH2,CACNG8,CCR5,CD68,CD86,CMKLR1,CST3,F2RL1,FAM46A,GFPT1,GRIN2B,HHIP,HSPA5,IGF1R,LRP6,LTF,MAPK1,MDM2,PARD3B,PLA2G7,TSKU,TUBB4A,WNT4
hsa-miR-6876-5p	134	10	1.26909	0.263832	0.842507	BGN,F3,HMGXB3,IGFBP4,MTHFR,SDC4,SOD2,TFAP2A,TPI1,WRN
hsa-miR-6891-5p	105	8	1.29568	0.276388	0.842507	CACNG7,CD2AP,G3BP1,HHIP,HMGXB3,IGF2,UBE2G1,WRN
hsa-miR-7704	31	3	1.64572	0.273917	0.842507	G3BP1,MAZ,VDR
hsa-miR-1228-3p	215	15	1.18645	0.284046	0.846079	CXCL12,GGCX,GSR,HMGB2,IL7R,IVD,LDLR,NDRG1,NPR1,PLA2G4A,SMAD2,SPCS1,TLR7,TNFRSF13C,UGDH
hsa-miR-1287-5p	46	4	1.47877	0.284833	0.846079	ITPA,NDRG1,SOD2,VIM
hsa-miR-200a-5p	46	4	1.47877	0.284833	0.846079	HHIP,IL12RB2,SOD2,WNT16
hsa-miR-200b-5p	46	4	1.47877	0.284833	0.846079	HHIP,IL12RB2,SOD2,WNT16
hsa-miR-3127-3p	152	11	1.23068	0.282312	0.846079	ACVRL1,APLN,CD44,CILP2,CMKLR1,EIF2AK2,HSPA5,MAP3K2,SCN1A,SERPINA4,UBE2K
hsa-miR-3128	46	4	1.47877	0.284833	0.846079	HIF1A,PADI2,PARP1,TRAPPC2
hsa-miR-377-3p	246	17	1.1752	0.280375	0.846079	ADAMTS4,ASAH2,ATF3,CACNA1B,CRLF1,EGR1,GSK3B,GSR,HUNK,IGF1R,IL7R,LDLR,NR3C1,PLA2G7,PPM1A,SCN8A,SOD2
hsa-miR-483-3p	152	11	1.23068	0.282312	0.846079	F2RL1,GRIN2B,MAPKAPK2,MAZ,MDM2,NPR1,PLCG1,RHOA,SOD2,TNFRSF10A,XIAP
hsa-miR-660-3p	342	23	1.14367	0.282107	0.846079	ALDH1A2,ALG1,AR,CACNG8,CAV1,CCR5,CILP2,EFEMP2,F2,GSR,HMGB1,HMOX1,HPSE,LIF,MAPK1,NPR1,PDE4C,S1PR1,SLC26A2,SPCS1,TP53,VEGFA,XIAP
hsa-miR-6756-3p	168	12	1.2147	0.285079	0.846079	ACVRL1,APLN,CD44,CILP2,CMKLR1,DDR2,EIF2AK2,HSPA5,MAP3K2,SCN1A,SERPINA4,UBE2K
hsa-miR-6764-3p	46	4	1.47877	0.284833	0.846079	AKT1,IGF1R,IHH,THRA
hsa-miR-6790-5p	46	4	1.47877	0.284833	0.846079	ANG,ITGA1,SLC5A7,YY1
hsa-miR-891a-3p	106	8	1.28346	0.284976	0.846079	ALG1,BAMBI,CCS,CDK6,CTNNB1,HPSE,PARD3B,SLC26A2
hsa-miR-1193	77	6	1.32513	0.299113	0.847129	CAPZA1,EFNB1,F2R,HFE,TWIST1,XIAP
hsa-miR-1224-5p	63	5	1.34967	0.311744	0.847129	CACNA1B,HLA-DRA,IGFBP5,IHH,LMNB1
hsa-miR-1229-5p	33	3	1.54598	0.30662	0.847129	APP,NPR1,PARP1
hsa-miR-1295b-3p	76	6	1.34257	0.288763	0.847129	A1CF,AGBL3,FSTL1,MAP3K7,PDE4C,WRN
hsa-miR-1295b-5p	63	5	1.34967	0.311744	0.847129	FGF1,GDNF,ITGA5,OPRD1,TNFRSF13C
hsa-miR-141-5p	123	9	1.24433	0.298174	0.847129	CD2AP,CHRFAM7A,FAM46A,GFPT1,HMGB1,MKX,SERPINA4,SERPINB5,TNFAIP3
hsa-miR-154-3p	33	3	1.54598	0.30662	0.847129	MAPK1,MMP16,ZDHHC2
hsa-miR-1912	63	5	1.34967	0.311744	0.847129	FGF1,GDNF,ITGA5,OPRD1,TNFRSF13C
hsa-miR-222-5p	63	5	1.34967	0.311744	0.847129	DDIT4,ITGA5,KITLG,PCNA,SOD2
hsa-miR-223-5p	248	17	1.16572	0.291558	0.847129	AIMP1,ALG1,ANG,AR,ATP7A,ETV3,F2RL1,GRIN2B,HHIP,HMGB2,IGF1,IGF1R,IL6ST,ITGA1,KLF6,LDLR,PAPSS2
hsa-miR-302a-3p	378	25	1.12472	0.299884	0.847129	ADAM17,CCL5,CD28,CDK4,CDKN1A,DDR2,DEGS1,ESR1,ESR2,F2RL1,HAS2,HAS3,HMGB1,IGF1R,ITGA2,LPAR2,MSH3,NR2C2,PARP1,PDE4C,SGTB,SLC6A4,SPCS1,TLR7,TNFRSF10B
hsa-miR-3122	314	21	1.13733	0.302192	0.847129	ADAMTS4,AHR,BAMBI,CCL22,CECR1,CPM,ETV3,FGF2,FTO,GGCX,HAVCR2,IGF1,IGFBP5,IL12RB2,IRAK3,NPR1,NPY4R,OCRL,SGTB,TNFRSF13C,XIAP
hsa-miR-3140-3p	93	7	1.28001	0.306226	0.847129	ADM,CAV1,MAP3K2,MAP3K3,PDPN,TSKU,XIAP
hsa-miR-3145-5p	62	5	1.37144	0.300061	0.847129	CHST4,MDM2,MRPL49,SERPINE1,VCAM1
hsa-miR-3163	266	18	1.15077	0.302925	0.847129	AQP3,CACNG2,CALM1,CD68,EFNB2,GFPT1,HAS3,IGF1R,KL,LMNB1,MAPK8,MKX,RHOB,THBS1,TLR3,TRAF6,TRIB1,TUBB2A
hsa-miR-3182	76	6	1.34257	0.288763	0.847129	CACNG8,CCR5,CD2AP,MSH3,NR3C1,TNFRSF13C
hsa-miR-3200-3p	19	2	1.79009	0.308515	0.847129	CD55,IGF2
hsa-miR-324-3p	109	8	1.24813	0.311124	0.847129	GRAP2,HMGB1,HPSE,IGFBP5,MSH3,PGK1,PTGS1,WISP3
hsa-miR-342-5p	62	5	1.37144	0.300061	0.847129	ADM,BMP2,CRLF1,MDM4,NPR1
hsa-miR-3655	32	3	1.5943	0.290236	0.847129	CXCL5,F2,FAM46A
hsa-miR-3690	47	4	1.4473	0.298247	0.847129	CACNG8,PRKCH,SOD2,TGFB2
hsa-miR-372-5p	281	19	1.14986	0.297467	0.847129	BAMBI,CACNG8,CCS,CEBPB,CPM,ERCC1,FPR2,HAS2,ITGA2,LAMC1,LYZ,OLR1,S1PR2,SGTB,SMAD2,TNFRSF13C,TRIB1,TUBB2A,WISP3
hsa-miR-374c-5p	76	6	1.34257	0.288763	0.847129	ADM,CYP1A1,DDIT4,JUN,KIF5B,PSEN1
hsa-miR-376c-3p	63	5	1.34967	0.311744	0.847129	CD59,G3BP1,IGF1R,MDM2,PRKCH
hsa-miR-378g	63	5	1.34967	0.311744	0.847129	F2,FSTL3,G3BP1,TPR,WNT10A
hsa-miR-3913-5p	314	21	1.13733	0.302192	0.847129	ADAMTS4,AHR,BAMBI,CCL22,CECR1,CPM,ETV3,FGF2,FTO,GGCX,HAVCR2,IGF1,IGFBP5,IL12RB2,IRAK3,NPR1,NPY4R,OCRL,SGTB,TNFRSF13C,XIAP
hsa-miR-3936	48	4	1.41715	0.311733	0.847129	GGCX,HOXD13,MAPK1,RHOA
hsa-miR-3943	61	5	1.39392	0.288449	0.847129	DLL4,ICAM3,IRF4,NODAL,TSLP
hsa-miR-4260	62	5	1.37144	0.300061	0.847129	CACNB2,HOXD9,IGF1R,IL21R,MDM4
hsa-miR-4263	78	6	1.30814	0.309532	0.847129	BMP2,ITGA1,KITLG,SCN1A,SCN9A,VEGFA
hsa-miR-4486	108	8	1.25969	0.30235	0.847129	C3,CHRFAM7A,FSTL3,IRAK3,LYZ,MDM2,TPR,WNT10A
hsa-miR-4489	32	3	1.5943	0.290236	0.847129	CACNA1C,CD55,TFPI
hsa-miR-449a	93	7	1.28001	0.306226	0.847129	BCL2,CDK6,EFNB1,HDAC1,NOTCH1,SIRT1,SPAM1
hsa-miR-454-5p	48	4	1.41715	0.311733	0.847129	ANG,DDR2,HOXD9,MAPK1
hsa-miR-4655-5p	19	2	1.79009	0.308515	0.847129	IGF1R,THBS1
hsa-miR-4659a-3p	219	15	1.16478	0.308289	0.847129	A1CF,BDKRB2,CALM1,CDKN1A,CMKLR1,DUSP1,FGF2,GREM1,HAS2,MSH3,PTPN11,TLR4,TNFAIP3,TNFRSF13C,VDR
hsa-miR-4659b-3p	219	15	1.16478	0.308289	0.847129	A1CF,BDKRB2,CALM1,CDKN1A,CMKLR1,DUSP1,FGF2,GREM1,HAS2,MSH3,PTPN11,TLR4,TNFAIP3,TNFRSF13C,VDR
hsa-miR-4664-5p	62	5	1.37144	0.300061	0.847129	ADM,BMP2,CRLF1,MDM4,NPR1
hsa-miR-4672	108	8	1.25969	0.30235	0.847129	CACNG8,CHRFAM7A,F2RL1,GDNF,NFATC2,NR2C2,TWIST1,YY1
hsa-miR-4720-5p	33	3	1.54598	0.30662	0.847129	CACNA2D1,ITGB1,PCNA
hsa-miR-4728-3p	33	3	1.54598	0.30662	0.847129	CACNA2D3,IGF2,PCNA
hsa-miR-4799-3p	32	3	1.5943	0.290236	0.847129	CACNA2D1,ITGB1,PCNA
hsa-miR-492	32	3	1.5943	0.290236	0.847129	ALB,CDKN2A,IGF1R
hsa-miR-495-5p	63	5	1.34967	0.311744	0.847129	EIF2AK2,GNL3,GRIN2B,KLF6,SMAD2
hsa-miR-496	108	8	1.25969	0.30235	0.847129	AKT1,CD86,GPR180,MAPK8,MDM2,NFATC2,NR3C1,TNFRSF10B
hsa-miR-520b	376	25	1.13071	0.290725	0.847129	ADAM17,CCL5,CD28,CDKN1A,DDR2,DEGS1,ESR1,ESR2,F2RL1,HAS2,HAS3,HMGB1,IGF1R,ITGA2,LPAR2,MAP3K2,MSH3,NR2C2,PARP1,PDE4C,SGTB,SLC6A4,SPCS1,TLR7,TNFRSF10B
hsa-miR-520f-3p	77	6	1.32513	0.299113	0.847129	CECR1,HAVCR2,IL6ST,ITGA2,MALT1,NR2C2
hsa-miR-548az-5p	202	14	1.17862	0.301418	0.847129	A1CF,AQP3,CD55,DONSON,EPHA4,HMGB2,ITGA2,ITGB1,MAP3K2,NDRG1,RHOB,S100A11,SPAM1,YY1
hsa-miR-548t-5p	202	14	1.17862	0.301418	0.847129	A1CF,AQP3,CD55,DONSON,EPHA4,HMGB2,ITGA2,ITGB1,MAP3K2,NDRG1,RHOB,S100A11,SPAM1,YY1
hsa-miR-5588-5p	33	3	1.54598	0.30662	0.847129	CACNA2D1,ITGB1,PCNA
hsa-miR-6080	19	2	1.79009	0.308515	0.847129	IFNB1,PDE4D
hsa-miR-620	77	6	1.32513	0.299113	0.847129	CCS,MDM2,PAX5,SIK3,TUBB2A,UBE2G1
hsa-miR-655-3p	76	6	1.34257	0.288763	0.847129	ADM,CYP1A1,DDIT4,JUN,KIF5B,PSEN1
hsa-miR-6721-5p	137	10	1.2413	0.286257	0.847129	CACNA2D2,ENG,FSCN1,HOXD13,NPY4R,PIK3R1,S1PR2,SREBF2,TPR,WNT16
hsa-miR-6731-3p	33	3	1.54598	0.30662	0.847129	ADAM17,PRKCH,SOD2
hsa-miR-6737-5p	62	5	1.37144	0.300061	0.847129	ADM,BMP2,CRLF1,MDM4,NPR1
hsa-miR-6777-3p	93	7	1.28001	0.306226	0.847129	CD28,CMKLR1,ETV3,MAPK1,TGFBR2,TTR,VCAN
hsa-miR-6812-5p	62	5	1.37144	0.300061	0.847129	ADM,BMP2,CRLF1,MDM4,NPR1
hsa-miR-6819-5p	62	5	1.37144	0.300061	0.847129	ADM,BMP2,CRLF1,MDM4,NPR1
hsa-miR-6852-5p	184	13	1.2015	0.287207	0.847129	ALG1,F2,G3BP1,GSR,HPSE,MSH3,NPR1,OLR1,P2RX3,PGK1,PIK3R1,SFRP1,TGFBR1
hsa-miR-6878-3p	153	11	1.22264	0.289467	0.847129	CCR4,CDK4,COL9A2,DEGS1,F2RL1,FPR2,HAS2,HFE,HMGB1,PGK1,SGTB
hsa-miR-708-5p	48	4	1.41715	0.311733	0.847129	CD44,G3BP1,THRA,TUBB2A
hsa-miR-7154-5p	47	4	1.4473	0.298247	0.847129	EDN1,HSP90B1,MAPK8,TFAP2A
hsa-miR-766-3p	411	27	1.11717	0.302793	0.847129	A1BG,ABCC5,C3,CD209,CHRFAM7A,EBI3,ERCC1,HPSE,LYZ,MDM2,NPY4R,PON1,PPARGC1B,PRKD1,RARA,S1PR2,S1PR3,SGTB,SNAP25,TFPI,TNFRSF13C,TRAPPC2,TREM1,TXNDC5,UGDH,VEGFC,XIAP
hsa-miR-7978	33	3	1.54598	0.30662	0.847129	IGF1R,TP53INP2,TSKU
hsa-miR-891b	48	4	1.41715	0.311733	0.847129	HMGB1,ITGA2,PSMA1,TLR8
hsa-miR-128-3p	172	12	1.18645	0.312641	0.848483	ADAMTS5,CCR4,EGFR,HMGA1,LNPEP,NTRK3,RELN,S1PR2,SLC26A2,TGFBR1,TP53INP2,WRN
hsa-miR-1200	125	9	1.22442	0.314544	0.852559	FPR2,HMGB1,LPAR2,MAPK1,NODAL,P2RX7,SLC26A2,SLC2A1,TRAPPC2
hsa-miR-3157-5p	94	7	1.26639	0.315753	0.853658	GPR180,HUNK,MAPK1,NFATC2,PLA2G4A,RBFOX1,SNAP25
hsa-miR-330-3p	94	7	1.26639	0.315753	0.853658	AGBL3,CD44,CRLS1,GFPT1,MAP3K2,MDM2,VEGFA
hsa-miR-6793-3p	141	10	1.20609	0.31693	0.855751	ALDH1A2,CACNA1A,DKK3,OPRL1,PDE4C,PPARGC1B,PTPN11,TSLP,TWIST1,YY1
hsa-miR-33a-3p	110	8	1.23679	0.31995	0.858616	CACNA1A,GDNF,GSK3B,MALT1,MSH6,MTSS1,TGFBR2,TPR
hsa-miR-3692-3p	110	8	1.23679	0.31995	0.858616	CADM1,CD55,LAIR1,MDM2,PPARGC1B,PRKACB,RRS1,TREM1
hsa-miR-5585-3p	79	6	1.29158	0.320011	0.858616	CACNG8,MAP3K1,MAP3K2,PPARGC1A,SULF2,SUMO1
hsa-miR-6072	79	6	1.29158	0.320011	0.858616	CXCL12,HMGB1,LTB4R2,NPR1,SMAD2,TNFRSF1B
hsa-miR-7110-5p	79	6	1.29158	0.320011	0.858616	CXCL16,IGFBP4,LAMC1,NGFR,SAA1,TP53
hsa-miR-10a-3p	49	4	1.38823	0.325274	0.862844	IGF1,NFATC2,SOD2,TFAP2A
hsa-miR-1261	50	4	1.36047	0.33885	0.862844	BTLA,CAV1,ERCC8,HPSE
hsa-miR-1273h-3p	50	4	1.36047	0.33885	0.862844	ABCC5,COL9A1,SPAM1,VCAM1
hsa-miR-1343-5p	127	9	1.20514	0.3311	0.862844	ABCC5,ADAMTS14,CACNA1C,HEXA,IGFBP4,IL21R,SFRP1,SUMO1,TRAF6
hsa-miR-181b-2-3p	50	4	1.36047	0.33885	0.862844	CILP2,FSTL1,GFPT1,MAPK1
hsa-miR-181b-3p	50	4	1.36047	0.33885	0.862844	CILP2,FSTL1,GFPT1,MAPK1
hsa-miR-181c-5p	206	14	1.15574	0.327037	0.862844	ADAM17,BCL2,CCL22,DDIT4,HMGA2,HSP90B1,IL1A,NOTCH4,SCN8A,SIRT1,TUBB,TUBB2A,ULK1,VCAM1
hsa-miR-1913	112	8	1.2147	0.337736	0.862844	GRAP2,HMGB1,HPSE,IGFBP5,MSH3,PGK1,PTGS1,WISP3
hsa-miR-194-5p	50	4	1.36047	0.33885	0.862844	CDH2,EIF4G2,EP300,IGF1R
hsa-miR-3162-5p	35	3	1.45764	0.339453	0.862844	ARSA,IGFBP4,NR3C1
hsa-miR-3164	49	4	1.38823	0.325274	0.862844	A1CF,IL6ST,MAPK14,SPAM1
hsa-miR-3187-5p	175	12	1.16611	0.33373	0.862844	CXCL10,FSTL3,NPY4R,OLR1,PIK3R1,PON1,S1PR2,TPR,UGDH,VEGFC,WNT10A,ZC3HAV1
hsa-miR-374c-3p	35	3	1.45764	0.339453	0.862844	HMGB1,HMGB2,PCNA
hsa-miR-3913-3p	35	3	1.45764	0.339453	0.862844	FAM46A,PDPN,TNFRSF10B
hsa-miR-3927-5p	34	3	1.50051	0.323036	0.862844	ANG,MAPK1,S1PR1
hsa-miR-3935	35	3	1.45764	0.339453	0.862844	FGF2,PGRMC1,PHEX
hsa-miR-409-5p	20	2	1.70058	0.330597	0.862844	GSK3B,SOD2
hsa-miR-4255	65	5	1.30814	0.335275	0.862844	CEBPB,GDNF,KIF5B,LAMC1,SERPINA4
hsa-miR-4273	65	5	1.30814	0.335275	0.862844	ADAMTS20,CACNG2,HGFAC,IGF1,XIAP
hsa-miR-4419a	207	14	1.15015	0.333523	0.862844	FAAH,HHIP,HMGA1,IGFBP4,NFAT5,PAX5,PDE4A,RARA,RRM2,SUMO1,TP53,TRAF6,TRAPPC2,TUBB2A
hsa-miR-4420	50	4	1.36047	0.33885	0.862844	CILP2,FSTL1,GFPT1,MAPK1
hsa-miR-4510	207	14	1.15015	0.333523	0.862844	FAAH,HHIP,HMGA1,IGFBP4,NFAT5,PAX5,PDE4A,RARA,RRM2,SUMO1,TP53,TRAF6,TRAPPC2,TUBB2A
hsa-miR-4701-3p	96	7	1.24001	0.334955	0.862844	A1BG,DIABLO,HPSE,SAA1,TFPI,TNFRSF10A,XIAP
hsa-miR-4732-5p	64	5	1.32858	0.323486	0.862844	ALG1,IL36B,SPCS1,TGFBR2,TUBB2A
hsa-miR-4774-3p	50	4	1.36047	0.33885	0.862844	AHR,KLF6,MAPK14,TNFRSF10A
hsa-miR-486-3p	126	9	1.2147	0.322801	0.862844	CACNA2D2,ENG,MDM4,NID1,PTGES,SREBF2,TUBB2A,TUBB8,WNT16
hsa-miR-5003-3p	111	8	1.22564	0.328822	0.862844	FGF2,FSTL3,HAS2,HSPD1,IGF2,JAG1,VCAN,WRN
hsa-miR-506-5p	64	5	1.32858	0.323486	0.862844	DDR2,SLC38A1,SOD2,VCAM1,WISP1
hsa-miR-5193	270	18	1.13372	0.32523	0.862844	A1CF,ALDH1A2,AR,CACNB2,CACNG8,CAV1,CCR5,CILP2,DIO2,HMGB1,HMOX1,LIF,MTSS1,RHOB,S1PR1,TP53,VEGFA,XIAP
hsa-miR-548f-5p	206	14	1.15574	0.327037	0.862844	CALM1,CCNA2,CD209,GDNF,IMPA1,ITGA2,LNPEP,MALT1,MAPK8,MKX,NDRG1,SNX19,TUBB2A,YY1
hsa-miR-582-3p	35	3	1.45764	0.339453	0.862844	CCS,GRM5,TNIP1
hsa-miR-6129	207	14	1.15015	0.333523	0.862844	FAAH,HHIP,HMGA1,IGFBP4,NFAT5,PAX5,PDE4A,RARA,RRM2,SUMO1,TP53,TRAF6,TRAPPC2,TUBB2A
hsa-miR-6130	207	14	1.15015	0.333523	0.862844	FAAH,HHIP,HMGA1,IGFBP4,NFAT5,PAX5,PDE4A,RARA,RRM2,SUMO1,TP53,TRAF6,TRAPPC2,TUBB2A
hsa-miR-644a	65	5	1.30814	0.335275	0.862844	CDK6,MAZ,MS4A1,SMAD7,SOD2
hsa-miR-6509-3p	80	6	1.27544	0.330541	0.862844	CHST4,ERCC1,LAIR1,PGK1,TUBB2A,XIAP
hsa-miR-6514-5p	95	7	1.25306	0.325331	0.862844	ADAMTS4,ANG,CAPZA1,CCR6,ERCC8,MAF,SUMO1
hsa-miR-6736-5p	96	7	1.24001	0.334955	0.862844	A1BG,DIABLO,HPSE,SAA1,TFPI,TNFRSF10A,XIAP
hsa-miR-6820-3p	50	4	1.36047	0.33885	0.862844	A1CF,IL6ST,MAPK14,SPAM1
hsa-miR-6842-3p	65	5	1.30814	0.335275	0.862844	ADAM17,IL5,IL7R,PCSK6,SLC2A1
hsa-miR-6860	175	12	1.16611	0.33373	0.862844	CXCL10,FSTL3,NPY4R,OLR1,PIK3R1,PON1,S1PR2,TPR,UGDH,VEGFC,WNT10A,ZC3HAV1
hsa-miR-6891-3p	80	6	1.27544	0.330541	0.862844	CXCL12,HMGB1,LTB4R2,NPR1,SMAD2,TNFRSF1B
hsa-miR-7156-5p	65	5	1.30814	0.335275	0.862844	ADAMTS20,CACNG2,HGFAC,IGF1,XIAP
hsa-miR-7160-3p	35	3	1.45764	0.339453	0.862844	EMB,FAAH,KIF5B
hsa-miR-892a	50	4	1.36047	0.33885	0.862844	IL6ST,KIF5B,MMP16,MSH6
hsa-miR-1184	81	6	1.25969	0.341113	0.862934	ENPP2,G3BP1,IL6R,NPY4R,SLC6A4,UBE2G1
hsa-miR-140-3p	144	10	1.18096	0.34039	0.862934	CADM1,CXCL6,ERCC1,ERRFI1,FSTL3,GDNF,GFPT1,GPR180,MAP3K3,THRA
hsa-miR-4694-3p	81	6	1.25969	0.341113	0.862934	ANXA5,ELAVL1,HMGA1,MDM2,TLR4,TNFRSF21
hsa-miR-5189-5p	176	12	1.15949	0.340826	0.862934	CXCL10,FSTL3,NPY4R,OLR1,PIK3R1,PON1,S1PR2,TPR,UGDH,VEGFC,WNT10A,ZC3HAV1
hsa-miR-1262	97	7	1.22722	0.344617	0.867055	A1BG,DIABLO,HPSE,SAA1,TFPI,TNFRSF10A,XIAP
hsa-miR-153-3p	51	4	1.33379	0.352445	0.867055	BAMBI,BCL2,DDIT4,GDNF
hsa-miR-183-3p	98	7	1.2147	0.354312	0.867055	A1CF,CDK6,GFPT1,HMGB2,ITGB1,NAMPT,SOD2
hsa-miR-3123	98	7	1.2147	0.354312	0.867055	GGCX,HMGB2,HSP90B1,KPNA2,PARP1,SOD2,STS
hsa-miR-3175	193	13	1.14547	0.347361	0.867055	ABCC5,ADAMTS14,CACNA1C,G3BP1,HEXA,HHIP,IGF1R,IGFBP4,IL21R,NFAT5,SFRP1,SUMO1,TRAF6
hsa-miR-3202	177	12	1.15294	0.34795	0.867055	APOA1,CACNB1,CPM,G3BP1,HMGXB3,NDRG1,NFAT5,SDC4,SNX19,TFAP2A,TPI1,TRAF6
hsa-miR-3613-3p	389	25	1.09292	0.351793	0.867055	ADM,CCS,CD38,CD59,CPM,FBN2,GGCX,HHIP,HMGB2,HNRNPD,JAG1,LMNB1,LYZ,MALT1,MAPK8,OLR1,S1PR2,SCN1A,SLC19A1,SMAD2,STEAP4,TNFRSF13C,TUBB2A,VIM,YY1
hsa-miR-3662	194	13	1.13957	0.3542	0.867055	ADM,APP,CD209,EFNB2,IGF1R,IL5,MAPK8,MDM2,SNX19,SOX11,TLR3,UBE2K,VEGFA
hsa-miR-3714	146	10	1.16478	0.356195	0.867055	CDK4,CHSY1,FSTL3,GGCX,MALT1,PAX5,RARA,RECK,S1PR2,SOX9
hsa-miR-380-5p	21	2	1.6196	0.352474	0.867055	ERCC8,IGFBP5
hsa-miR-4447	114	8	1.19339	0.355665	0.867055	EP300,IGFBP4,LAMC1,MAZ,MTHFR,PRELP,SUMO1,WNT16
hsa-miR-4460	36	3	1.41715	0.355842	0.867055	AIDA,DST,HMGB1
hsa-miR-4472	114	8	1.19339	0.355665	0.867055	EP300,IGFBP4,LAMC1,MAZ,MTHFR,PRELP,SUMO1,WNT16
hsa-miR-4473	51	4	1.33379	0.352445	0.867055	FLT1,IL6ST,MALT1,THRA
hsa-miR-4474-5p	36	3	1.41715	0.355842	0.867055	SIRT1,SOD2,SUMO1
hsa-miR-4707-5p	36	3	1.41715	0.355842	0.867055	FSCN1,IGF2,PITX1
hsa-miR-4769-3p	66	5	1.28832	0.3471	0.867055	EDN1,ELAVL1,GRIN2B,HOXD9,MAP3K2
hsa-miR-520a-3p	371	24	1.10011	0.343839	0.867055	ADAM17,CCL5,CD28,CDKN1A,DDR2,DEGS1,ESR1,ESR2,F2RL1,HAS2,HAS3,HMGB1,IGF1R,ITGA2,LPAR2,MSH3,NR2C2,PARP1,PDE4C,SGTB,SLC6A4,SPCS1,TLR7,TNFRSF10B
hsa-miR-548c-3p	373	24	1.09421	0.353666	0.867055	ADM,AR,CACNA1A,CACNG2,CALCR,CD55,CDK6,GPR180,GSK3B,GSR,HMGB2,IFNB1,IGF1R,NUCB2,PTCH1,PTPRK,RARB,S1PR2,SCN1A,SCN9A,THBS1,TNFRSF21,TPR,UBE2G1
hsa-miR-5580-5p	36	3	1.41715	0.355842	0.867055	ADAM17,CSF1,PCNA
hsa-miR-561-5p	51	4	1.33379	0.352445	0.867055	FGFR1,PTPRB,PYCARD,SOD2
hsa-miR-563	21	2	1.6196	0.352474	0.867055	ERCC8,IGFBP5
hsa-miR-568	51	4	1.33379	0.352445	0.867055	ANP32A,ETV3,JAK2,YY1
hsa-miR-579-3p	129	9	1.18645	0.347807	0.867055	APP,CD44,MAP3K7,MAPK14,MDM2,SSC5D,TBCA,TMEM72,TPR
hsa-miR-6127	210	14	1.13372	0.353141	0.867055	FAAH,HHIP,HMGA1,IGFBP4,NFAT5,PAX5,PDE4A,RARA,RRM2,SUMO1,TP53,TRAF6,TRAPPC2,TUBB2A
hsa-miR-6133	209	14	1.13915	0.346576	0.867055	FAAH,HHIP,HMGA1,IGFBP4,NFAT5,PAX5,PDE4A,RARA,RRM2,SUMO1,TP53,TRAF6,TRAPPC2,TUBB2A
hsa-miR-655-5p	82	6	1.24433	0.351718	0.867055	CHSY1,CTSB,RHOB,RRM2,TFPI,TRIB1
hsa-miR-6762-3p	36	3	1.41715	0.355842	0.867055	IGF1R,IL5,STAT3
hsa-miR-6871-3p	82	6	1.24433	0.351718	0.867055	CASP8,CDK6,MDM2,STAT3,TNFRSF13C,VEGFA
hsa-miR-6872-3p	114	8	1.19339	0.355665	0.867055	ETV3,GSR,HMGA1,MAP2K6,MSH3,PDE4C,STAT3,TTR
hsa-miR-6881-5p	21	2	1.6196	0.352474	0.867055	IGF2,RHOA
hsa-miR-7974	51	4	1.33379	0.352445	0.867055	HMGA1,SDC4,SERPINC1,THRA
hsa-miR-939-5p	130	9	1.17733	0.356207	0.867055	ABCC5,ADAMTS14,CACNA1C,HEXA,IGFBP4,IL21R,SFRP1,SUMO1,TRAF6
hsa-let-7c-3p	67	5	1.26909	0.358947	0.867762	MAP3K2,MMP16,OLR1,TRIB1,YY1
hsa-miR-302b-3p	374	24	1.09128	0.358603	0.867762	ADAM17,CCL5,CD28,DDR2,DEGS1,ESR1,ESR2,F2RL1,HAS2,HAS3,HMGB1,IGF1R,ITGA2,LPAR2,MSH3,NR2C2,PARP1,PDE4C,SGTB,SLC6A4,SPCS1,TGFBR2,TLR7,TNFRSF10B
hsa-miR-3686	67	5	1.26909	0.358947	0.867762	DDIT4,EIF4G2,HGFAC,MSH3,SELE
hsa-miR-371a-5p	292	19	1.10654	0.357651	0.867762	BAMBI,CACNG8,CCS,CEBPB,CPM,ERCC1,FPR2,HAS2,ITGA2,LAMC1,LYZ,OLR1,S1PR2,SGTB,SMAD2,TNFRSF13C,TRIB1,TUBB2A,WISP3
hsa-miR-4670-3p	67	5	1.26909	0.358947	0.867762	ADM,FZD5,PARP1,TNFAIP3,UBE2G1
hsa-miR-504-5p	67	5	1.26909	0.358947	0.867762	GRAP2,NR2C2,PDE4A,SFRP1,VEGFA
hsa-miR-1185-5p	52	4	1.30814	0.36604	0.877918	GPR180,GRAP2,NUCB2,TWIST1
hsa-miR-17-5p	656	41	1.06286	0.364901	0.877918	A1CF,APP,BCL2,CCL5,CD28,CDKN1A,CHSY1,DEGS1,EPHA4,ESR2,F2RL1,F3,HAS2,HIF1A,HMGB1,HMGB2,ICAM1,ITGA2,ITGB1,JAK1,KLF6,LAMC1,LPAR2,MAP3K2,MAPK1,MSH3,NR2C2,PDE4C,RPL17,SELE,SGTB,SLC6A4,SOD2,SPCS1,TGFBR2,THBS1,TLR7,TNFRSF21,TRAPPC2,TSKU,VEGFA
hsa-miR-346	52	4	1.30814	0.36604	0.877918	EFEMP2,IL18,LIF,PTGS1
hsa-miR-3688-5p	52	4	1.30814	0.36604	0.877918	CDK6,CTNNB1,KRT74,PARD3B
hsa-miR-664b-3p	131	9	1.16834	0.364631	0.877918	APP,CD44,MAP3K7,MAPK14,MDM2,SSC5D,TBCA,TMEM72,TPR
hsa-miR-6866-5p	52	4	1.30814	0.36604	0.877918	MAP3K2,PCNA,PGRMC1,TUBB2A
hsa-miR-876-5p	52	4	1.30814	0.36604	0.877918	ALG1,HSPD1,NDRG1,P2RX7
hsa-miR-1180-5p	37	3	1.37885	0.372176	0.884646	HSPA5,NFATC4,PDE4C
hsa-miR-208b-3p	37	3	1.37885	0.372176	0.884646	CDKN1A,MDM2,TUBB2A
hsa-miR-3680-3p	148	10	1.14904	0.372097	0.884646	CALM1,CASP3,COL9A2,DNAJC15,EDN1,GDNF,HMGB1,MAPK8,WISP1,XIAP
hsa-miR-450b-3p	68	5	1.25043	0.370807	0.884646	EMB,IGFBP5,IVD,SOD2,TNFRSF10B
hsa-miR-4511	68	5	1.25043	0.370807	0.884646	HAS2,HFE,IGF1R,MAP3K2,TSKU
hsa-miR-4684-3p	37	3	1.37885	0.372176	0.884646	HBP1,SOD2,TUBB2A
hsa-miR-616-3p	37	3	1.37885	0.372176	0.884646	CDK4,IGFBP5,TFPI2
hsa-miR-625-5p	148	10	1.14904	0.372097	0.884646	AR,CACNB1,CCL11,DNAJC15,HOXD9,MTHFR,PRELP,SNX19,SUMO1,TUBB2A
hsa-miR-141-3p	84	6	1.2147	0.372997	0.884808	A1BG,KLF5,MALT1,MAPK14,PPARA,TGFB2
hsa-miR-9500	132	9	1.15949	0.373077	0.884808	CHSY1,CPM,EPHB2,G3BP1,IGFBP4,PTGES,SLPI,SOD2,TUBB2A
hsa-miR-4286	100	7	1.19041	0.373771	0.885249	APLN,CACNA1E,MAPK1,PGK1,TMSB4X,TP53,TSKU
hsa-miR-6078	22	2	1.54598	0.374096	0.885249	IGF2,TRAPPC2
hsa-miR-30b-5p	181	12	1.12746	0.376681	0.890376	CASP3,CAT,IL1A,JAK1,MAPK8,NCOA3,SERPINC1,SMAD1,SOCS1,TNFRSF10B,TXNDC5,VASH1
hsa-miR-1244	53	4	1.28346	0.37962	0.894339	CDH2,HMGA2,MAPK1,SMAD7
hsa-miR-3167	53	4	1.28346	0.37962	0.894339	ALG1,HSPD1,NDRG1,P2RX7
hsa-miR-885-5p	53	4	1.28346	0.37962	0.894339	APOB,EIF4G2,SOD2,TNIP1
hsa-miR-1238-3p	133	9	1.15077	0.381539	0.89489	A1CF,ADAMTS5,ADM,APP,CAV1,CD55,MMP2,PTPRC,WNT4
hsa-miR-30e-3p	133	9	1.15077	0.381539	0.89489	BAMBI,CACNA1E,ITGA5,MDM4,NFKBIA,SUMO1,TPR,TUBB2A,WNT4
hsa-miR-339-5p	133	9	1.15077	0.381539	0.89489	CHDH,EFNB2,HHIP,S1PR2,SOD2,SULF2,TFPI,TSKU,UGDH
hsa-miR-520d-5p	133	9	1.15077	0.381539	0.89489	ADM,CACNG2,EDN1,LMNB1,NR3C1,PTPN2,SOD2,TRIB1,ZMYM2
hsa-miR-133a-3p	69	5	1.23231	0.382668	0.89556	CACNA1C,CASP9,CDKN1A,EGFR,FSCN1
hsa-miR-3160-5p	69	5	1.23231	0.382668	0.89556	AR,GRIN2B,HMGCR,LAIR1,PGRMC1
hsa-miR-4294	101	7	1.17862	0.383523	0.89559	ADAMTS4,ANG,CCR6,CD82,CYP1A1,MAPK14,SLC26A2
hsa-miR-4762-3p	101	7	1.17862	0.383523	0.89559	CST3,ETV3,GFPT1,GRIN2B,MALT1,MAP3K1,ZDHHC2
hsa-miR-765	264	17	1.09507	0.385104	0.898295	AOC3,CACNG7,CSF1,EPHB2,HBP1,MTHFR,NTRK3,PDE4A,PFKFB3,PLCG1,PRELP,PYCARD,RECK,SOX11,THRA,VASH1,WRN
hsa-miR-302d-3p	380	24	1.07405	0.388505	0.898339	ADAM17,CCL5,CD28,DDR2,DEGS1,ESR1,ESR2,F2RL1,HAS2,HAS3,HMGB1,IGF1R,ITGA2,LPAR2,MSH3,NR2C2,PARP1,PDE4C,SGTB,SLC6A4,SPCS1,TLR7,TNFRSF10B,VEGFA
hsa-miR-3646	150	10	1.13372	0.38807	0.898339	ADAMTS4,APP,BAMBI,IGF1R,IGFBP5,LRP6,PDE4D,PGK1,RHOA,SOD2
hsa-miR-4687-3p	38	3	1.34257	0.388428	0.898339	RHOA,RRS1,SERPINC1
hsa-miR-519d-3p	662	41	1.05323	0.387651	0.898339	A1CF,BMP2,CCL5,CD28,CDKN1A,CHSY1,DEGS1,EIF4G2,EPHA4,ESR2,F2RL1,F3,HAS2,HMGB1,HMGB2,ITGA2,ITGB1,JAK1,KLF6,LAMC1,LPAR2,MAP3K2,MAPK1,MDM2,MSH3,NR2C2,PDE4C,PPARA,RPL17,SGTB,SLC6A4,SOD2,SPCS1,STAT3,TIMP2,TLR7,TNFRSF10B,TNFRSF21,TP53INP1,TRAPPC2,TSKU
hsa-miR-592	38	3	1.34257	0.388428	0.898339	EPHA4,RHOA,WRN
hsa-miR-6756-5p	150	10	1.13372	0.38807	0.898339	BMP2,CACNA2D2,PPARA,PRELP,SAA1,SLC38A1,SUMO1,THBS1,TP53,TRAF6
hsa-miR-6766-5p	150	10	1.13372	0.38807	0.898339	BMP2,CACNA2D2,PPARA,PRELP,SAA1,SLC38A1,SUMO1,THBS1,TP53,TRAF6
hsa-miR-7114-3p	38	3	1.34257	0.388428	0.898339	HSPA5,NFATC4,PDE4C
hsa-miR-126-5p	70	5	1.2147	0.394518	0.900485	AOC3,MAPK8,MBD2,NR2C2,ZFP36
hsa-miR-3161	102	7	1.16707	0.393282	0.900485	CACNG7,CXCL3,DSE,EFNB2,EIF4G2,HPSE,NR2C2
hsa-miR-4310	118	8	1.15294	0.391788	0.900485	ATF3,CTSB,DSE,FGF2,IGF1R,NFATC2,SGTB,WRN
hsa-miR-4755-3p	249	16	1.09274	0.39387	0.900485	ALG1,ANXA5,CACNG8,DDIT4,DEGS1,DNAJC3,IGF1R,IRAK3,IVD,PEAR1,PLA2G4A,PPARA,SGTB,TRIB1,UGDH,WISP3
hsa-miR-4786-3p	86	6	1.18645	0.39431	0.900485	CACNG7,COL9A2,CTNNBIP1,GPR180,HOXD9,SOD2
hsa-miR-5002-5p	54	4	1.25969	0.393169	0.900485	ALDH1A2,DUSP1,PCNA,TNFRSF10A
hsa-miR-550b-2-5p	86	6	1.18645	0.39431	0.900485	AHR,C3,KLF6,MDM4,SOX11,TG
hsa-miR-578	134	9	1.14218	0.390014	0.900485	CACNG8,CDKN1A,CXCL5,RARB,SERPINC1,SLC38A1,TPI1,VCAN,ZDHHC2
hsa-miR-605-5p	86	6	1.18645	0.39431	0.900485	CACNA1E,CX3CL1,EPHA4,NR2C2,STAT1,SULF2
hsa-miR-6732-3p	102	7	1.16707	0.393282	0.900485	CADM1,FAM46A,HHIP,S1PR2,SDC1,TSLP,UGDH
hsa-miR-7157-5p	118	8	1.15294	0.391788	0.900485	ATF3,CTSB,DSE,FGF2,IGF1R,NFATC2,SGTB,WRN
hsa-miR-937-5p	70	5	1.2147	0.394518	0.900485	IVD,SLC6A4,SMAD2,TG,TP53
hsa-miR-8056	23	2	1.47877	0.395416	0.901566	CD86,IGFBP4
hsa-miR-3927-3p	135	9	1.13372	0.398498	0.906646	CD59,EDN1,EIF4G2,FGF2,MAP3K2,MAPK1,PGRMC1,PHEX,TUBB2A
hsa-miR-6783-5p	135	9	1.13372	0.398498	0.906646	CHST11,G3BP1,LNPEP,OLR1,PDE4D,PLA2G4A,RARA,SREBF2,TLR5
hsa-miR-103b	50	3	1.02035	0.570047	0.906661	CD2AP,NPY4R,PPM1A
hsa-miR-105-5p	75	5	1.13372	0.453271	0.906661	ABCC4,PDGFRA,TLR2,TUBB2A,WISP3
hsa-miR-106a-3p	141	9	1.08548	0.449359	0.906661	CCR6,CDK4,FAM46A,HIF1A,HMGB1,IGFBP5,SMAD2,SUMO1,XIAP
hsa-miR-106b-5p	645	39	1.02826	0.452055	0.906661	A1CF,APP,BMP2,CCL5,CD28,CDKN1A,CHSY1,DEGS1,EIF4G2,EPHA4,ESR2,F2RL1,F3,HAS2,HMGB1,HMGB2,ITGA2,ITGB1,KLF6,LAMC1,LPAR2,MAP3K2,MAPK1,MDM2,MSH3,NR2C2,PDE4C,RPL17,SGTB,SLC6A4,SOD2,SPCS1,TLR7,TNFRSF10B,TNFRSF21,TP53INP1,TRAPPC2,TSKU,VEGFA
hsa-miR-1207-5p	179	11	1.04505	0.484671	0.906661	CHSY1,ENG,FSCN1,PLA2G4A,SOX11,SREBF2,SUMO1,TP53,TPI1,TUBB4A,WNT16
hsa-miR-1224-3p	239	14	0.996157	0.545291	0.906661	ABCC5,BTLA,CACNA1E,CCR4,DEGS1,ESR2,EZH2,F2,F2RL1,HAS2,IGF2,LAIR1,MSH3,TNFRSF13C
hsa-miR-1228-5p	28	2	1.2147	0.496305	0.906661	ENG,NPR1
hsa-miR-1229-3p	56	4	1.2147	0.420115	0.906661	CXCR5,GFPT1,HUNK,IGFBP5
hsa-miR-1234-3p	140	8	0.971761	0.584626	0.906661	CACNG8,ESR2,HAS2,IRF1,MAPK14,MSH3,SPCS1,TLR7
hsa-miR-1255a	68	4	1.00034	0.572507	0.906661	EPHA4,ICAM1,MAPK1,MDM2
hsa-miR-1255b-5p	68	4	1.00034	0.572507	0.906661	EPHA4,ICAM1,MAPK1,MDM2
hsa-miR-1256	31	2	1.09715	0.551468	0.906661	ICAM1,SELE
hsa-miR-1265	51	3	1.00034	0.583647	0.906661	NDRG1,SOD2,TUBB2A
hsa-miR-1269a	28	2	1.2147	0.496305	0.906661	CACNA2D3,CMKLR1
hsa-miR-1269b	28	2	1.2147	0.496305	0.906661	CACNA2D3,CMKLR1
hsa-miR-1279	58	4	1.17282	0.446767	0.906661	CACNG8,EDN1,YY1,ZDHHC2
hsa-miR-1289	73	5	1.16478	0.429909	0.906661	ADAMTS4,ANG,CCR6,SLC26A2,TNFRSF10B
hsa-miR-1292-5p	31	2	1.09715	0.551468	0.906661	CHST4,CILP2
hsa-miR-1295a	25	2	1.36047	0.437	0.906661	NT5C1A,PGRMC1
hsa-miR-1296-3p	64	4	1.06286	0.524012	0.906661	EP300,LAMC1,SUMO1,TP53
hsa-miR-1302	41	3	1.24433	0.436467	0.906661	ASAH2,BAMBI,SOD2
hsa-miR-1303	144	9	1.06286	0.474594	0.906661	CACNG8,CCS,DUSP19,HOXD13,IL6ST,MAP3K5,PARP1,PGRMC1,SLC26A2
hsa-miR-1307-3p	205	12	0.995463	0.548888	0.906661	C3,CCR6,CCS,CDK4,CIC,FGFR1,HMGB1,HPSE,IL6R,IRF1,LDLR,MAPK1
hsa-miR-130a-3p	268	17	1.07873	0.409203	0.906661	APP,CCNA2,CCR6,CDK4,CSF1,EDN1,ESR1,F2RL1,IRF1,KLF6,MAPK1,PARP1,PPARG,S1PR2,THRA,TNFRSF10B,YY1
hsa-miR-130b-5p	269	16	1.0115	0.518124	0.906661	BDKRB2,CD44,CD55,CD82,CD86,CST3,DIO2,FGF1,HHIP,IGF1,ITGA1,LRP6,MAP3K5,P2RX7,PPARA,SERPINC1
hsa-miR-133b	41	3	1.24433	0.436467	0.906661	EGFR,FSCN1,IGF1R
hsa-miR-1343-3p	182	11	1.02782	0.507087	0.906661	ALG1,F2,G3BP1,GSR,HPSE,MSH3,NPR1,PGK1,PIK3R1,PRKCH,SOD2
hsa-miR-134-5p	72	5	1.18096	0.418149	0.906661	A1CF,HSPD1,IL6ST,TP53INP1,VEGFA
hsa-miR-135b-3p	43	3	1.18645	0.467693	0.906661	CHST11,DNAJC15,THRA
hsa-miR-144-3p	153	9	1.00034	0.548418	0.906661	APP,CADM1,ERCC8,MAP3K4,MTOR,NOTCH1,NR3C1,TGFB1,WRN
hsa-miR-145-3p	46	3	1.10908	0.513002	0.906661	GGCX,NTRK2,SOD2
hsa-miR-147a	106	7	1.12303	0.432267	0.906661	AR,CDKN1A,CHST11,MAZ,MS4A1,TGFBR2,VEGFA
hsa-miR-148a-5p	63	4	1.07973	0.511479	0.906661	CACNA1A,COL9A2,CST3,TMSB4X
hsa-miR-148b-5p	40	3	1.27544	0.420595	0.906661	COL9A2,NPY4R,TRIB1
hsa-miR-149-5p	65	4	1.04651	0.536389	0.906661	ADAM17,RRM2,SERPINC1,UGDH
hsa-miR-150-5p	455	27	1.00914	0.509202	0.906661	A1CF,CCS,COL9A2,CXCR4,DEGS1,EPHB2,ESR2,ETV3,EZH2,F2R,F2RL1,HAS2,HMGB1,IGF2,LAIR1,MSH3,P2RX7,PPM1A,S1PR1,S1PR3,SGTB,SLC6A4,TLR7,TUBB4A,VEGFA,XIAP,XPR1
hsa-miR-151a-3p	31	2	1.09715	0.551468	0.906661	NTRK3,TSKU
hsa-miR-1538	24	2	1.41715	0.416395	0.906661	ADAMTS13,SLC2A1
hsa-miR-15b-5p	391	23	1.00034	0.530357	0.906661	ADORA3,APP,BCL2,BSG,CDK6,EFNB2,GSK3B,IFNG,KIF5B,LAMC1,MAP3K7,MKX,MTHFR,NR2C2,PDCD1,PDE4D,RECK,RNH1,TFAP2A,TKTL1,TUBB,TUBB2A,VEGFA
hsa-miR-16-1-3p	73	5	1.16478	0.429909	0.906661	AHR,DUSP19,KITLG,PCNA,TP53INP1
hsa-miR-181d-5p	200	12	1.02035	0.51388	0.906661	ADAM17,BCL2,CCL22,DDIT4,HMGA2,HSP90B1,IL1A,SCN8A,TUBB,TUBB2A,ULK1,VCAM1
hsa-miR-187-5p	57	4	1.19339	0.433484	0.906661	CDK6,HMGB2,KPNA2,TFAP2A
hsa-miR-18b-5p	60	4	1.13372	0.473023	0.906661	ESR1,F3,PDE4D,VCP
hsa-miR-1911-5p	26	2	1.30814	0.457202	0.906661	APOB,FAM46A
hsa-miR-193b-5p	184	11	1.01665	0.521883	0.906661	A1CF,BMP7,CACNG1,CACNG8,CCS,COL9A2,DEGS1,GGCX,GLA,PYCARD,SLC26A2
hsa-miR-195-5p	397	23	0.985224	0.560491	0.906661	ADORA3,APP,BSG,CDK4,CDK6,EFNB2,GSK3B,KIF5B,LAMC1,MAP3K7,MKX,MTHFR,NR2C2,PDCD1,PDE4D,RNH1,RUNX2,SMAD7,TFAP2A,TKTL1,TUBB,TUBB2A,VEGFA
hsa-miR-1972	92	6	1.10908	0.457848	0.906661	CD59,CDK6,GPR180,MTHFR,NGFR,TP53
hsa-miR-198	47	3	1.08548	0.527644	0.906661	CD59,CDKN1A,THBS1
hsa-miR-200a-3p	84	5	1.01225	0.554226	0.906661	A1BG,CTNNB1,MALT1,MAPK14,VCAM1
hsa-miR-203b-5p	29	2	1.17282	0.51517	0.906661	AIDA,DST
hsa-miR-2054	63	4	1.07973	0.511479	0.906661	CDK6,KIF5B,OLR1,RHOA
hsa-miR-206	61	4	1.11514	0.485976	0.906661	ESR1,FSTL1,HSP90B1,NFAT5
hsa-miR-208a-3p	40	3	1.27544	0.420595	0.906661	CDKN1A,MDM2,TUBB2A
hsa-miR-208a-5p	91	6	1.12126	0.447343	0.906661	ATF6,CAV1,MAP3K5,PAPSS2,S1PR1,SNAP25
hsa-miR-208b-5p	91	6	1.12126	0.447343	0.906661	ATF6,CAV1,MAP3K5,PAPSS2,S1PR1,SNAP25
hsa-miR-211-3p	79	5	1.07632	0.49913	0.906661	IGF1,SUMO1,THBS1,TSLP,VCAM1
hsa-miR-2116-5p	55	4	1.23679	0.406673	0.906661	ADAMTS20,GDNF,TPI1,VCAM1
hsa-miR-219a-1-3p	45	3	1.13372	0.498121	0.906661	CIITA,HMGB1,YY1
hsa-miR-219a-2-3p	51	3	1.00034	0.583647	0.906661	CDK6,NCOA3,YY1
hsa-miR-219a-5p	30	2	1.13372	0.533561	0.906661	HMGA2,MDM4
hsa-miR-2355-3p	51	3	1.00034	0.583647	0.906661	IL6ST,NR3C1,SERPINA3
hsa-miR-24-2-5p	24	2	1.41715	0.416395	0.906661	BCL2,DDIT4
hsa-miR-24-3p	467	27	0.983206	0.56515	0.906661	ADAM17,ATF3,BMP7,CCNA2,CDK4,CDKN2A,CLEC7A,DHFR,DNAJC3,DUSP19,FSCN1,GGCX,HEXA,IGF1,IRAK3,MAPK14,MDM4,NDRG1,NOTCH1,NT5C1A,OLR1,PLA2G4A,S1PR2,SGTB,SUMO1,TGFB1,UBE2K
hsa-miR-2467-3p	234	15	1.09012	0.40314	0.906661	ABCC5,AR,CIITA,DUSP19,GSR,LAMC1,PADI2,PTGES,RHOA,SLC6A4,TG,THBS1,TWIST1,UBE2G1,VCAM1
hsa-miR-25-5p	100	6	1.02035	0.539632	0.906661	CACNA1B,CCR4,ENG,FAAH,HSP90B1,MDM4
hsa-miR-27a-3p	227	14	1.04882	0.466518	0.906661	ADAMTS5,ARNTL,IGF1,MGEA5,MMP13,OLR1,SLC26A2,SMAD2,SP3,SPRY2,TP53INP2,TXNDC5,UBE2G1,ZFP36
hsa-miR-27b-3p	240	14	0.992006	0.551697	0.906661	ADAMTS5,ARNTL,MGEA5,MMP13,NOTCH1,OLR1,SLC26A2,SMAD2,ST14,TP53INP2,TXNDC5,UBE2G1,VDR,ZFP36
hsa-miR-296-5p	46	3	1.10908	0.513002	0.906661	ACVRL1,ADAMTS13,IKBKE
hsa-miR-301a-3p	262	16	1.03852	0.474952	0.906661	CCNA2,CCR6,CDK4,EDN1,ESR1,F2RL1,IRF1,KLF6,MAPK1,PARP1,S1PR2,SERPINE1,THRA,TNFRSF10B,XIAP,YY1
hsa-miR-301a-5p	59	4	1.15294	0.45995	0.906661	A1CF,CDK6,P2RX7,SOD2
hsa-miR-301b-3p	261	16	1.0425	0.468734	0.906661	CCNA2,CCR6,CDK4,DNMT1,EDN1,ESR1,F2RL1,IRF1,KLF6,MAPK1,PARP1,S1PR2,THRA,TNFRSF10B,XIAP,YY1
hsa-miR-301b-5p	58	4	1.17282	0.446767	0.906661	A1CF,CDK6,P2RX7,SOD2
hsa-miR-302c-3p	417	26	1.06032	0.407399	0.906661	ADAM17,CCL5,CD28,CECR1,DDR2,DEGS1,ESR1,ESR2,F2RL1,HAS2,HAS3,HAVCR2,HMGB1,IGF1R,ITGA2,LPAR2,MALT1,MSH3,NR2C2,PARP1,PDE4C,SGTB,SLC6A4,SPCS1,TLR7,TNFRSF10B
hsa-miR-302e	372	23	1.05144	0.43252	0.906661	ADAM17,CCL5,CD28,DDR2,DEGS1,ESR1,ESR2,F2RL1,HAS2,HAS3,HMGB1,IGF1R,ITGA2,LPAR2,MSH3,NR2C2,PARP1,PDE4C,SGTB,SLC6A4,SPCS1,TLR7,TNFRSF10B
hsa-miR-302f	190	11	0.984548	0.565374	0.906661	ADM,C3,CDK6,HMGB2,HSP90B1,NPY4R,PCSK6,PDE4D,PDPN,RRM2,XIAP
hsa-miR-30c-5p	180	11	1.03924	0.492169	0.906661	BECN1,IL1A,JAK1,MAPK8,NCOA3,SERPINC1,SERPINE1,SMAD1,TNFRSF10B,TXNDC5,VASH1
hsa-miR-30d-3p	132	8	1.03066	0.517013	0.906661	BAMBI,CACNA1E,ITGA5,MDM4,SUMO1,TPR,TUBB2A,WNT4
hsa-miR-30d-5p	193	12	1.05736	0.463735	0.906661	CASP3,EZH2,IL1A,JAK1,MAPK8,NCOA3,SERPINC1,SERPINE1,SMAD1,TNFRSF10B,TXNDC5,VASH1
hsa-miR-30e-5p	191	12	1.06843	0.449252	0.906661	BECN1,CASP3,IL1A,JAK1,MAPK8,NCOA3,SERPINC1,SERPINE1,SOCS1,TNFRSF10B,TXNDC5,VASH1
hsa-miR-3117-3p	33	2	1.03066	0.585803	0.906661	AHR,SMAD1
hsa-miR-3118	69	4	0.985845	0.584189	0.906661	A1CF,HSPD1,IL6ST,TP53INP1
hsa-miR-3126-5p	73	5	1.16478	0.429909	0.906661	CCL22,HMOX1,PAX5,TRAPPC2,TUBB2A
hsa-miR-3129-3p	48	3	1.06286	0.542038	0.906661	EPHA4,GDNF,SGTB
hsa-miR-3130-5p	44	3	1.15949	0.483014	0.906661	CDK6,HSPA5,ITGA5
hsa-miR-3136-5p	77	5	1.10427	0.476366	0.906661	DDR2,FGF1,HSPD1,PDE4D,SULF2
hsa-miR-3137	47	3	1.08548	0.527644	0.906661	CDK4,IL6ST,MAPK14
hsa-miR-3139	42	3	1.2147	0.452172	0.906661	G3BP1,THRA,TUBB2A
hsa-miR-3140-5p	46	3	1.10908	0.513002	0.906661	CACNG8,FPR2,PDE4C
hsa-miR-3141	31	2	1.09715	0.551468	0.906661	CPM,STK11
hsa-miR-3154	99	6	1.03066	0.529681	0.906661	GGCX,MDM4,PRELP,SUMO1,TSKU,UBE2G1
hsa-miR-3158-5p	62	4	1.09715	0.498798	0.906661	APOA1,ENPP2,PADI2,SLC6A4
hsa-miR-3159	66	4	1.03066	0.548601	0.906661	AQP3,CDK6,MSH3,SOD2
hsa-miR-3166	59	4	1.15294	0.45995	0.906661	ABCC5,COL9A1,MAP2K6,SPAM1
hsa-miR-3176	80	5	1.06286	0.510369	0.906661	ESR2,HAS2,IGFBP5,ITGA1,P2RX3
hsa-miR-3179	122	8	1.11514	0.428	0.906661	APOA1,CPM,GGCX,HMGXB3,MSH6,NFAT5,PRELP,SUMO1
hsa-miR-3184-5p	122	7	0.975744	0.581564	0.906661	ABCC5,ADAMTS14,MDM4,OLR1,PFKFB3,RRM2,TLR5
hsa-miR-3188	63	4	1.07973	0.511479	0.906661	ADM,CD209,ICAM1,PYCARD
hsa-miR-3189-5p	49	3	1.04117	0.556175	0.906661	HMGA1,HPSE,PGK1
hsa-miR-3198	78	5	1.09012	0.487793	0.906661	ADAMTS4,ANG,CCR6,PTPRC,SLC26A2
hsa-miR-331-3p	63	4	1.07973	0.511479	0.906661	MAZ,OPRL1,SOCS1,TSKU
hsa-miR-33b-5p	69	4	0.985845	0.584189	0.906661	BCL2,EDN1,MAPK8,TSKU
hsa-miR-340-5p	155	9	0.987435	0.564287	0.906661	CD55,DONSON,IGF1R,KLF6,MKX,SOD2,TNFRSF10A,TRAPPC2,YY1
hsa-miR-345-5p	27	2	1.25969	0.476976	0.906661	CDKN1A,TNFRSF13C
hsa-miR-3607-3p	69	4	0.985845	0.584189	0.906661	ARNTL,DDIT4,FGF2,HGFAC
hsa-miR-3612	222	13	0.995837	0.546986	0.906661	AR,CIITA,DUSP19,EFNB1,GSR,HMOX1,NFAT5,NPY4R,PDGFRA,TG,THBS1,TNFRSF13C,TRAPPC2
hsa-miR-3613-5p	39	3	1.30814	0.404575	0.906661	CDK6,TNFRSF13C,YY1
hsa-miR-3614-5p	163	10	1.0433	0.491762	0.906661	BAMBI,CACNG8,CD209,CLEC7A,EIF2AK2,F2,HOXD9,MDM2,RRS1,SERPINA3
hsa-miR-3615	27	2	1.25969	0.476976	0.906661	CACNG8,WNT4
hsa-miR-3651	27	2	1.25969	0.476976	0.906661	PTGS1,STS
hsa-miR-3652	294	17	0.98333	0.564333	0.906661	ADAM17,ANG,BAMBI,CCR6,CCS,CDK4,CHDH,F2,F2RL1,HMOX1,IL7R,MAPK1,PCSK6,PYCARD,SLC2A1,TFPI,XIAP
hsa-miR-3653-5p	534	31	0.987229	0.556637	0.906661	CACNB2,CACNG8,CCR4,CDK4,DEGS1,ERCC1,F2,F2R,FAM46A,FGF2,FPR2,GSR,HAS2,HFE,HMGB1,HPSE,IL17RA,IRF1,IVD,LAIR1,MAPK1,NPR1,P2RX7,PDE4C,S1PR3,SGTB,SLC26A2,TTR,WISP3,XIAP,YY1
hsa-miR-365b-3p	71	5	1.19759	0.406349	0.906661	ADM,AKT1,SREBF2,TLR3,XPR1
hsa-miR-3661	29	2	1.17282	0.51517	0.906661	KITLG,TGFB2
hsa-miR-3666	259	15	0.984893	0.562273	0.906661	CCNA2,CCR6,CDK4,EDN1,ESR1,F2RL1,IRF1,KLF6,MAPK1,PARP1,S1PR2,THRA,TNFRSF10B,XIAP,YY1
hsa-miR-3667-3p	210	13	1.05274	0.465212	0.906661	BMP5,CD44,CILP2,FSTL3,HMGCR,HMOX1,MAP3K2,PADI2,TMSB4X,TNFRSF13C,TSKU,VASH1,WISP1
hsa-miR-3667-5p	39	3	1.30814	0.404575	0.906661	CD209,LMNB1,NFATC4
hsa-miR-367-5p	118	7	1.00882	0.545815	0.906661	BAMBI,CCS,CDH13,CDK4,F2RL1,GSR,MAPK14
hsa-miR-3678-3p	71	5	1.19759	0.406349	0.906661	PADI2,RHOA,SLC6A4,TWIST1,VCAM1
hsa-miR-3680-5p	51	3	1.00034	0.583647	0.906661	G3BP1,GFPT1,MAPKAPK2
hsa-miR-3685	93	6	1.09715	0.468305	0.906661	ADAMTS5,CDK6,DIO2,HOXD12,MYD88,TBCA
hsa-miR-3691-5p	32	2	1.06286	0.568883	0.906661	CD86,EFNB1
hsa-miR-371b-5p	313	18	0.977971	0.573708	0.906661	BAMBI,CACNG8,CCS,CEBPB,CPM,ERCC1,FPR2,ITGA2,LAMC1,LYZ,MAPK8,OLR1,S1PR2,SGTB,TNFRSF13C,TRIB1,TUBB2A,WISP3
hsa-miR-373-5p	312	18	0.981105	0.568149	0.906661	BAMBI,CACNG8,CCS,CEBPB,CPM,ERCC1,FPR2,ITGA2,LAMC1,LYZ,MAPK8,OLR1,S1PR2,SGTB,TNFRSF13C,TRIB1,TUBB2A,WISP3
hsa-miR-374b-3p	65	4	1.04651	0.536389	0.906661	ASAH2,MAPK8,SMAD7,YY1
hsa-miR-376b-3p	66	4	1.03066	0.548601	0.906661	CD2AP,CXCR6,FGF2,IL7
hsa-miR-378a-5p	314	18	0.974856	0.579241	0.906661	CACNB2,CACNG8,CCR4,CDK4,DEGS1,F2R,FPR2,HAS2,HFE,IRF1,IVD,LAIR1,P2RX7,S1PR3,SGTB,TRAPPC2,WISP3,XIAP
hsa-miR-382-5p	95	6	1.07405	0.489046	0.906661	ADM,CALM1,CASP3,FAM46A,PPM1A,STT3A
hsa-miR-384	85	5	1.00034	0.564887	0.906661	ADAMTS5,DIO2,HOXD12,MYD88,TBCA
hsa-miR-3909	62	4	1.09715	0.498798	0.906661	SERPINA3,TNFRSF1B,TP53INP2,TRIB1
hsa-miR-3910	95	6	1.07405	0.489046	0.906661	CDK4,CHSY1,FSTL3,ITGB1,NFAT5,SOX9
hsa-miR-3911	65	4	1.04651	0.536389	0.906661	CDK6,EFNB1,MAZ,MS4A1
hsa-miR-3915	94	6	1.08548	0.478706	0.906661	CACNA1B,CDK6,HSP90B1,IGFBP5,IHH,LMNB1
hsa-miR-3922-3p	81	5	1.04974	0.521504	0.906661	ESR2,HAS2,IGFBP5,ITGA1,P2RX3
hsa-miR-3922-5p	62	4	1.09715	0.498798	0.906661	ANG,CDK6,PYCARD,RECK
hsa-miR-3925-3p	111	7	1.07244	0.48046	0.906661	CHRFAM7A,PPARGC1B,PRKD1,RARA,S1PR3,SNAP25,TREM1
hsa-miR-3926	240	15	1.06286	0.441888	0.906661	ADAMTS14,AR,CD59,CPM,ELAVL1,ERCC1,GGCX,GRAP2,HEXA,ITGA1,KIF5B,MAPK8,MDM2,RGMA,S1PR2
hsa-miR-3937	39	3	1.30814	0.404575	0.906661	EPHA4,IRAK3,SREBF2
hsa-miR-3973	112	7	1.06286	0.489975	0.906661	A1CF,CDK4,CTNNB1,LPAR2,PSMA1,SMAD7,TRIB1
hsa-miR-3976	67	4	1.01527	0.560642	0.906661	CACNG1,STS,TNFRSF10B,YY1
hsa-miR-409-3p	74	5	1.14904	0.441619	0.906661	ANG,GDNF,GSK3B,MALT1,TGFBR2
hsa-miR-411-5p	189	12	1.07973	0.434733	0.906661	CCS,CDH2,COL9A2,CTSB,CXCR2,DEGS1,EIF4G2,GGCX,KPNA2,MAP2K6,SLC26A2,TTR
hsa-miR-421	76	5	1.1188	0.464856	0.906661	IGF1,MAZ,SOD2,TREM1,TUBB2A
hsa-miR-423-5p	113	7	1.05346	0.499438	0.906661	ADAMTS14,MDM4,NID1,OLR1,PFKFB3,RRM2,TLR5
hsa-miR-424-5p	299	18	1.02376	0.49391	0.906661	ADORA3,APP,ATF6,CDK6,EFNB2,FGFR1,HIF1A,KIF5B,LAMC1,MAP2K1,MAP3K7,MKX,MTHFR,PDCD1,PDE4D,SMAD7,TFAP2A,TUBB2A
hsa-miR-4251	81	5	1.04974	0.521504	0.906661	CHSY1,HTR2A,TP53INP1,TUBB2A,ZDHHC2
hsa-miR-4253	49	3	1.04117	0.556175	0.906661	KIF5B,MAZ,TUBB8
hsa-miR-4261	59	4	1.15294	0.45995	0.906661	COG5,MAPK1,NFAT5,WNT16
hsa-miR-4262	105	7	1.13372	0.42254	0.906661	ADAM17,DDIT4,HMGA2,HSP90B1,SCN8A,TUBB2A,VCAM1
hsa-miR-4271	162	10	1.04974	0.483882	0.906661	AR,CACNB1,MAPK1,OLR1,RARA,SNX19,STS,TLR5,TP53,TUBB2A
hsa-miR-4283	49	3	1.04117	0.556175	0.906661	CACNA1C,FSCN1,TFPI
hsa-miR-4291	77	5	1.10427	0.476366	0.906661	ATF3,CTSB,DSE,FGF2,TUBB2A
hsa-miR-4295	259	15	0.984893	0.562273	0.906661	CCNA2,CCR6,CDK4,EDN1,ESR1,F2RL1,IRF1,KLF6,MAPK1,PARP1,S1PR2,THRA,TNFRSF10B,XIAP,YY1
hsa-miR-4298	45	3	1.13372	0.498121	0.906661	ASAH2,BAMBI,SOD2
hsa-miR-4302	110	7	1.08219	0.470897	0.906661	EFNB1,KPNA2,LNPEP,MAP3K2,SOD2,THBS1,XIAP
hsa-miR-4305	26	2	1.30814	0.457202	0.906661	KLF6,TNFRSF10B
hsa-miR-4309	78	5	1.09012	0.487793	0.906661	ADAMTS4,ANG,CCR6,PTPRC,SLC26A2
hsa-miR-4314	83	5	1.02445	0.543438	0.906661	ADAMTS14,COL9A2,FSTL3,TPR,TREM1
hsa-miR-431-5p	121	7	0.983808	0.572753	0.906661	CDK4,FAM46A,GSR,IHH,IL7,SDC3,ZMYM2
hsa-miR-4319	64	4	1.06286	0.524012	0.906661	OPRL1,PTGS1,TNFRSF10B,TP53INP1
hsa-miR-4323	56	4	1.2147	0.420115	0.906661	ABCC5,AGRN,SLC2A1,TSLP
hsa-miR-432-3p	44	3	1.15949	0.483014	0.906661	EFNB1,ITGA2,NUCB2
hsa-miR-4423-3p	59	4	1.15294	0.45995	0.906661	IGF1R,NR3C1,WRN,XIAP
hsa-miR-4424	61	4	1.11514	0.485976	0.906661	CALCR,HMGB1,SOD2,SUMO1
hsa-miR-4430	294	17	0.98333	0.564333	0.906661	ADAM17,ANG,BAMBI,CCR6,CCS,CDK4,CHDH,F2,F2RL1,HMOX1,IL7R,MAPK1,PCSK6,PYCARD,SLC2A1,TFPI,XIAP
hsa-miR-4433a-3p	237	15	1.07632	0.422504	0.906661	BAMBI,CACNG8,EIF2AK2,ENPP1,ERCC1,GRAP2,HSP90B1,LAMC1,MAPK1,NID1,PDPN,SMAD7,SOAT1,SOD2,VCP
hsa-miR-4433a-5p	56	4	1.2147	0.420115	0.906661	IGF1R,PDE4C,PGK1,TNFRSF13C
hsa-miR-4433b-5p	67	4	1.01527	0.560642	0.906661	IGF1R,NR3C1,PGK1,SOD2
hsa-miR-4436b-5p	83	5	1.02445	0.543438	0.906661	EPHA4,ERCC1,LAIR1,TUBB2A,VCAN
hsa-miR-4438	296	17	0.976686	0.575775	0.906661	C3,CACNG8,CCL5,CCS,EIF4G2,ESR2,GSR,IL6R,IMPA1,IVD,MAPK1,NODAL,S1PR3,STAT3,TGFBR2,VDR,XIAP
hsa-miR-4439	77	5	1.10427	0.476366	0.906661	DDR2,FGF1,HSPD1,PDE4D,SULF2
hsa-miR-4446-3p	50	3	1.02035	0.570047	0.906661	HMOX1,PTGS1,STK11
hsa-miR-4448	66	4	1.03066	0.548601	0.906661	BDKRB2,HMOX1,MRC1,SLC2A1
hsa-miR-4451	92	6	1.10908	0.457848	0.906661	AHR,HSPA5,LNPEP,MAP3K2,PARP1,TUBB2A
hsa-miR-4452	103	7	1.15574	0.403042	0.906661	A1CF,CACNG8,GFPT1,ITGB1,NAMPT,PDE4C,WISP1
hsa-miR-4453	62	4	1.09715	0.498798	0.906661	CALM1,DIO2,SOAT1,TUBB2A
hsa-miR-4469	290	18	1.05553	0.4412	0.906661	CACNB1,CCR5,CD68,GRIN2B,LNPEP,LTB4R2,MAPK1,MAPK14,MAZ,NODAL,OLR1,PYCARD,RHOB,SMAD2,TFAP2A,TRIB1,TSKU,WNT4
hsa-miR-4471	49	3	1.04117	0.556175	0.906661	CHST4,CILP2,TUBB2A
hsa-miR-448	67	4	1.01527	0.560642	0.906661	DDIT4,ERRFI1,GDNF,LAMC1
hsa-miR-4482-5p	44	3	1.15949	0.483014	0.906661	CDK6,HSPA5,ITGA5
hsa-miR-4484	49	3	1.04117	0.556175	0.906661	APP,CACNA2D2,CADM1
hsa-miR-4485-5p	154	9	0.993847	0.556381	0.906661	ASAH2,CACNA1A,FGFR1,GSR,HMGB1,IGF2,KPNA2,MPZ,TNFRSF13C
hsa-miR-4487	119	7	1.00034	0.554875	0.906661	CACNA1C,DUSP19,FPR2,GSR,HIF1A,HMGB2,THRA
hsa-miR-4490	44	3	1.15949	0.483014	0.906661	ADAMTS5,KRT10,NR2C2
hsa-miR-4492	62	4	1.09715	0.498798	0.906661	CACNA1C,HMOX1,TFPI,TSKU
hsa-miR-4497	26	2	1.30814	0.457202	0.906661	NPY4R,VEGFA
hsa-miR-4498	62	4	1.09715	0.498798	0.906661	CACNA1C,HMOX1,TFPI,TSKU
hsa-miR-4501	47	3	1.08548	0.527644	0.906661	ATP7A,KLF6,SNX19
hsa-miR-4505	120	7	0.992006	0.563856	0.906661	ADAM17,CACNA1C,IL7R,IRAK3,PCSK6,SLC2A1,TSKU
hsa-miR-4508	30	2	1.13372	0.533561	0.906661	IGF1R,IRAK3
hsa-miR-4514	111	7	1.07244	0.48046	0.906661	CAV1,CPM,IRAK3,MAPK1,MDM2,PDCD1,SPAM1
hsa-miR-4519	63	4	1.07973	0.511479	0.906661	ASAH2,CAPZA1,RHOA,S1PR2
hsa-miR-4524a-5p	123	8	1.10607	0.437032	0.906661	ASAH2,EFNB2,KIF5B,MAP3K7,MAPK8,OCRL,SMAD7,TFAP2A
hsa-miR-4524b-5p	123	8	1.10607	0.437032	0.906661	ASAH2,EFNB2,KIF5B,MAP3K7,MAPK8,OCRL,SMAD7,TFAP2A
hsa-miR-452-5p	45	3	1.13372	0.498121	0.906661	CYP1A1,LAMC1,MAP3K1
hsa-miR-4529-3p	32	2	1.06286	0.568883	0.906661	CACNA2D3,CMKLR1
hsa-miR-4537	139	8	0.978752	0.576414	0.906661	C3,CLEC7A,CXCL16,FAAH,GSR,MDM2,THBS1,TNFRSF13C
hsa-miR-4538	62	4	1.09715	0.498798	0.906661	CALM1,DIO2,SOAT1,TUBB2A
hsa-miR-454-3p	257	15	0.992558	0.549966	0.906661	CCNA2,CCR6,CDK4,EDN1,ESR1,F2RL1,IRF1,KLF6,MAPK1,PARP1,S1PR2,THRA,TNFRSF10B,XIAP,YY1
hsa-miR-4635	315	19	1.02575	0.488403	0.906661	A1CF,ADAMTS5,CACNB2,CACNG8,CCR6,DUSP19,IL7,IVD,MAP3K7,MDM2,MSH3,MSH6,PHEX,PLCG1,S1PR2,SULF2,TNFAIP3,TNFRSF21,ZDHHC2
hsa-miR-4638-3p	33	2	1.03066	0.585803	0.906661	AKT1,SOD2
hsa-miR-4638-5p	222	13	0.995837	0.546986	0.906661	C3,CCR6,CCS,CDK4,CIC,FGFR1,HMGB1,HPSE,IL6R,IRF1,LDLR,MAPK1,SLC2A1
hsa-miR-4639-5p	49	3	1.04117	0.556175	0.906661	CALM1,GPR180,SLC38A1
hsa-miR-4645-5p	120	8	1.13372	0.409902	0.906661	CAV1,CPM,EPHA4,HMGB1,IRAK3,LIF,PEAR1,PRKD1
hsa-miR-4650-5p	59	4	1.15294	0.45995	0.906661	CD59,FSTL3,LIF,TP53
hsa-miR-4659a-5p	63	4	1.07973	0.511479	0.906661	CD38,GGCX,HMGA1,SERPINA3
hsa-miR-4659b-5p	63	4	1.07973	0.511479	0.906661	CD38,GGCX,HMGA1,SERPINA3
hsa-miR-4667-5p	73	5	1.16478	0.429909	0.906661	ADAMTS14,AR,BMP7,HEXA,SFRP1
hsa-miR-4668-3p	142	9	1.07783	0.457793	0.906661	AR,CALCR,EIF4G2,ELAVL1,HAS2,HMGB2,KLF5,MKX,SCN1A
hsa-miR-4671-3p	71	5	1.19759	0.406349	0.906661	ESR1,FLT1,IRF1,MALT1,THRA
hsa-miR-4673	121	8	1.12435	0.418955	0.906661	CAV1,CPM,EPHA4,HMGB1,IRAK3,LIF,PEAR1,PRKD1
hsa-miR-4674	44	3	1.15949	0.483014	0.906661	F2,G3BP1,TUBB2A
hsa-miR-4676-3p	47	3	1.08548	0.527644	0.906661	CYP1A1,LAMC1,MAP3K1
hsa-miR-4677-5p	77	5	1.10427	0.476366	0.906661	ADAMTS20,HGFAC,TPI1,VCAM1,XIAP
hsa-miR-4687-5p	48	3	1.06286	0.542038	0.906661	DDR2,PARP1,SERPINF2
hsa-miR-4688	66	4	1.03066	0.548601	0.906661	FSTL3,MDM4,SREBF2,TUBB2A
hsa-miR-4689	92	6	1.10908	0.457848	0.906661	CACNA1B,HLA-DRA,IHH,LMNB1,LNPEP,MAPK1
hsa-miR-4691-3p	99	6	1.03066	0.529681	0.906661	HUNK,MAPK1,PLA2G4A,PTCH1,RBFOX1,TNFRSF13C
hsa-miR-4692	111	7	1.07244	0.48046	0.906661	CAV1,CPM,IRAK3,MAPK1,MDM2,PDCD1,SPAM1
hsa-miR-4699-5p	57	4	1.19339	0.433484	0.906661	AHR,AOC3,PPARA,TFPI
hsa-miR-4700-5p	75	5	1.13372	0.453271	0.906661	ADAMTS14,AR,BMP7,HEXA,SFRP1
hsa-miR-4711-3p	80	5	1.06286	0.510369	0.906661	IGF1,IHH,LIF,MDM2,OLR1
hsa-miR-4716-3p	114	7	1.04422	0.508843	0.906661	CCL11,CD55,DNAJC15,HHIP,SNX19,SUMO1,THRA
hsa-miR-4717-5p	67	4	1.01527	0.560642	0.906661	AGBL3,CDK6,PGRMC1,SDC4
hsa-miR-4725-3p	159	10	1.06955	0.460092	0.906661	AR,CACNB1,MAPK1,OLR1,RARA,SNX19,STS,TLR5,TP53,TUBB2A
hsa-miR-4725-5p	56	4	1.2147	0.420115	0.906661	ISM1,TFPI,TP53INP1,UBE2G1
hsa-miR-4733-5p	76	5	1.1188	0.464856	0.906661	ALDH1A2,CACNG6,DNAJC3,OLR1,TBCA
hsa-miR-4738-5p	26	2	1.30814	0.457202	0.906661	FTO,TNFRSF8
hsa-miR-4742-5p	62	4	1.09715	0.498798	0.906661	EIF4G2,HMGB1,MDM2,SOD2
hsa-miR-4745-3p	24	2	1.41715	0.416395	0.906661	ADAMTS13,SLC2A1
hsa-miR-4753-3p	302	19	1.0699	0.414235	0.906661	AQP3,BDKRB2,CD44,CD55,CD82,CD86,CDK6,CST3,FGF1,HHIP,IGF1,IL6R,ITGA1,LRP6,MAP3K5,MSH6,P2RX7,PPARA,RBFOX1
hsa-miR-4753-5p	86	5	0.988711	0.575416	0.906661	CDK6,OCRL,PYCARD,RHOA,SDC4
hsa-miR-4763-3p	180	11	1.03924	0.492169	0.906661	CHSY1,ENG,FSCN1,PLA2G4A,SOX11,SREBF2,SUMO1,TP53,TPI1,TUBB4A,WNT16
hsa-miR-4766-3p	28	2	1.2147	0.496305	0.906661	HMGB2,IL6ST
hsa-miR-4766-5p	116	7	1.02621	0.527467	0.906661	GRIN2B,LAMC1,LMNB1,SPCS1,SSFA2,TRIB1,VDR
hsa-miR-4771	42	3	1.2147	0.452172	0.906661	ABCC5,COL9A1,SPAM1
hsa-miR-4772-5p	41	3	1.24433	0.436467	0.906661	PEAR1,VCP,ZMYM2
hsa-miR-4773	71	5	1.19759	0.406349	0.906661	FGF1,HSPA5,IGFBP3,IGFBP5,TUBB2A
hsa-miR-4781-5p	33	2	1.03066	0.585803	0.906661	ENG,PTGES
hsa-miR-4782-3p	29	2	1.17282	0.51517	0.906661	HMGA2,MDM4
hsa-miR-4782-5p	55	4	1.23679	0.406673	0.906661	ADAMTS5,IHH,IL6ST,ZFP36
hsa-miR-4795-3p	98	6	1.04117	0.519641	0.906661	MAPK8,MBD2,NR2C2,NR3C1,YY1,ZFP36
hsa-miR-4796-3p	236	15	1.08088	0.416045	0.906661	ANKH,CHSY1,EPHA4,F2R,F3,HBP1,HMGB2,ITGB1,NCOA3,RRM2,TGFBR2,TNFRSF21,TP53INP1,TRAPPC2,TUBB2A
hsa-miR-4800-5p	26	2	1.30814	0.457202	0.906661	COL1A1,IGF1R
hsa-miR-4803	71	5	1.19759	0.406349	0.906661	NAMPT,NCOA3,SOD2,TSKU,TUBB2A
hsa-miR-483-5p	117	7	1.01744	0.536678	0.906661	CACNG8,CCS,G3BP1,IL21R,MAPK3,PDGFRA,SLC26A2
hsa-miR-485-3p	60	4	1.13372	0.473023	0.906661	DST,FASLG,LNPEP,NTRK3
hsa-miR-486-5p	40	3	1.27544	0.420595	0.906661	CD40,FAM46A,HPGD
hsa-miR-488-3p	105	7	1.13372	0.42254	0.906661	HAS2,POMC,PRELP,S1PR2,SDC4,TGFBR2,TUBB2A
hsa-miR-489-3p	57	4	1.19339	0.433484	0.906661	FAM46A,KLF5,PDPN,PTPN11
hsa-miR-491-3p	39	3	1.30814	0.404575	0.906661	CDK6,NAMPT,YY1
hsa-miR-493-5p	100	6	1.02035	0.539632	0.906661	ATP7A,CTGF,HMGA2,IL12RB2,OLR1,UBE2G1
hsa-miR-5001-5p	62	4	1.09715	0.498798	0.906661	CACNA1C,HMOX1,TFPI,TSKU
hsa-miR-5010-3p	120	8	1.13372	0.409902	0.906661	AR,B2M,CACNG1,COL9A2,CTNNB1,MAZ,MDM2,TTR
hsa-miR-501-5p	133	8	1.02291	0.525684	0.906661	CTNNBIP1,GRIN2B,HAS2,IGFBP5,NR2C2,SIK3,STAT1,TBCA
hsa-miR-507	149	9	1.0272	0.516039	0.906661	CALM1,COL9A2,DNAJC15,EDN1,GDNF,HMGB1,MAPK8,WISP1,XIAP
hsa-miR-508-3p	42	3	1.2147	0.452172	0.906661	F3,IL36B,MDM4
hsa-miR-5087	63	4	1.07973	0.511479	0.906661	ADM,DNAJC15,MAZ,SOCS1
hsa-miR-5090	26	2	1.30814	0.457202	0.906661	IGF1R,OPRD1
hsa-miR-5092	26	2	1.30814	0.457202	0.906661	LRP6,VCAM1
hsa-miR-509-3p	28	2	1.2147	0.496305	0.906661	MAP3K1,SDC3
hsa-miR-510-5p	102	6	1.00034	0.559255	0.906661	CACNG8,EIF2AK2,HSP90B1,PDPN,SMAD7,SOAT1
hsa-miR-511-3p	210	13	1.05274	0.465212	0.906661	ANG,AR,ATP7A,ETV3,GREM1,GRIN2B,HHIP,HMGB2,IL6ST,ITGA1,LDLR,NR3C1,PAPSS2
hsa-miR-512-3p	278	17	1.03992	0.469684	0.906661	ADAM17,CCL5,CCS,CD28,ESR2,F2RL1,HAS2,HMGB1,LNPEP,MALT1,NDRG1,PDE4C,SGTB,SLC6A4,SPCS1,TLR7,TNFRSF10B
hsa-miR-512-5p	86	5	0.988711	0.575416	0.906661	CACNG8,HSP90B1,PDPN,SOAT1,TTR
hsa-miR-513b-3p	60	4	1.13372	0.473023	0.906661	CDK4,IL7,PTPRB,TP53
hsa-miR-515-5p	169	11	1.10689	0.408832	0.906661	ADAM17,CACNA1A,CD55,DKK3,NOTCH1,PRKD1,RARA,SGTB,SNAP25,SOX9,TGFBR2
hsa-miR-516b-5p	68	4	1.00034	0.572507	0.906661	ADAMTS5,IL6ST,PLCG1,ZFP36
hsa-miR-5197-3p	106	7	1.12303	0.432267	0.906661	A1CF,KIF5B,SERPINB5,SLPI,SPAM1,UBE2G1,WRN
hsa-miR-5197-5p	127	8	1.07123	0.472936	0.906661	CCR6,CDK4,CDK6,CHSY1,IL6R,TMSB4X,TP53,XIAP
hsa-miR-519a-3p	235	14	1.01311	0.519383	0.906661	CDKN1A,DDR2,ELAVL1,EPHA4,ESR1,F3,HAS3,MAP3K2,MAPK1,NR2C2,PARP1,TIMP1,TNFRSF21,TSKU
hsa-miR-519c-3p	237	15	1.07632	0.422504	0.906661	CDKN1A,DDR2,ELAVL1,EPHA4,ESR1,F3,HAS3,HIF1A,MAP3K2,MAPK1,NR2C2,PARP1,TIMP2,TNFRSF21,TSKU
hsa-miR-519d-5p	120	8	1.13372	0.409902	0.906661	ADAM17,CACNA1A,GRIN2B,IL5,NOTCH1,SERPINE1,SOD2,VCAM1
hsa-miR-519e-5p	169	11	1.10689	0.408832	0.906661	ADAM17,CACNA1A,CD55,DKK3,NOTCH1,PRKD1,RARA,SGTB,SNAP25,SOX9,TGFBR2
hsa-miR-520d-3p	372	23	1.05144	0.43252	0.906661	ADAM17,CCL5,CD28,DDR2,DEGS1,ESR1,ESR2,F2RL1,HAS2,HAS3,HMGB1,IGF1R,ITGA2,LPAR2,MSH3,NR2C2,PARP1,PDE4C,SGTB,SLC6A4,SPCS1,TLR7,TNFRSF10B
hsa-miR-520e	372	23	1.05144	0.43252	0.906661	ADAM17,CCL5,CD28,DDR2,DEGS1,ESR1,ESR2,F2RL1,HAS2,HAS3,HMGB1,IGF1R,ITGA2,LPAR2,MSH3,NR2C2,PARP1,PDE4C,SGTB,SLC6A4,SPCS1,TLR7,TNFRSF10B
hsa-miR-532-5p	47	3	1.08548	0.527644	0.906661	CCR2,CD55,IGFBP5
hsa-miR-543	78	5	1.09012	0.487793	0.906661	COL5A1,DNAJC3,HMGA2,MDM4,YY1
hsa-miR-545-3p	108	7	1.10223	0.451648	0.906661	DST,HSPA5,MAP3K7,MKX,SMAD7,SOD2,TUBB2A
hsa-miR-545-5p	82	5	1.03694	0.532529	0.906661	AHR,APP,IGFBP5,PHEX,STS
hsa-miR-548ag	51	3	1.00034	0.583647	0.906661	CALM1,PPM1A,SLC38A1
hsa-miR-548ai	50	3	1.02035	0.570047	0.906661	CALM1,PPM1A,SLC38A1
hsa-miR-548at-5p	90	6	1.13372	0.436794	0.906661	DONSON,GFPT1,ITGB1,MDM2,MMP16,NDRG1
hsa-miR-548au-3p	73	5	1.16478	0.429909	0.906661	CCL22,MALT1,MAP3K7,MDM4,TUBB2A
hsa-miR-548ba	49	3	1.04117	0.556175	0.906661	CALM1,PPM1A,SLC38A1
hsa-miR-548g-3p	76	5	1.1188	0.464856	0.906661	KIF5B,SMAD2,SNX19,TLR4,TMSB4X
hsa-miR-548n	190	11	0.984548	0.565374	0.906661	AQP3,CASP3,CDK6,DDIT4,DONSON,GRM5,HMGB2,ITGB1,NDRG1,RHOB,STAT3
hsa-miR-548s	353	21	1.01168	0.510459	0.906661	ALG1,AR,CACNG8,CPM,CXCR2,DEGS1,ELAVL1,ERCC1,GGCX,GLA,GRAP2,HEXA,ITGA1,KIF5B,MAPK8,MDM2,PCSK6,RGMA,S1PR2,SGTB,WISP3
hsa-miR-552-5p	101	6	1.01025	0.549492	0.906661	ATF6,CD44,CRLS1,HOXD12,MDM2,PLCG1
hsa-miR-556-3p	43	3	1.18645	0.467693	0.906661	AOC3,NR2C2,S100A11
hsa-miR-557	149	9	1.0272	0.516039	0.906661	CALM1,COL9A2,DNAJC15,EDN1,GDNF,HMGB1,MAPK8,WISP1,XIAP
hsa-miR-5571-5p	175	10	0.971761	0.583279	0.906661	A1CF,CD68,HPSE,IGFBP5,IL17RA,LRP6,NFATC2,NPR1,PLA2G7,SLC26A2
hsa-miR-5582-5p	117	7	1.01744	0.536678	0.906661	CHSY1,G3BP1,MAP3K2,NR3C1,PPARGC1B,SDC1,WRN
hsa-miR-5583-5p	49	3	1.04117	0.556175	0.906661	EPHA4,GDNF,SGTB
hsa-miR-5586-5p	59	4	1.15294	0.45995	0.906661	MKX,NODAL,NR3C1,SLC2A1
hsa-miR-5590-5p	61	4	1.11514	0.485976	0.906661	CD38,GGCX,HMOX1,SERPINA3
hsa-miR-564	83	5	1.02445	0.543438	0.906661	CCR6,GGCX,LPAR2,NDRG1,XIAP
hsa-miR-5681a	101	6	1.01025	0.549492	0.906661	G3BP1,NFAT5,SDC4,STAT3,SUMO1,TUBB2A
hsa-miR-5681b	41	3	1.24433	0.436467	0.906661	MKX,SOD2,VIM
hsa-miR-5682	48	3	1.06286	0.542038	0.906661	CASP8,MDM2,YY1
hsa-miR-569	44	3	1.15949	0.483014	0.906661	GSR,TUBA1B,ZFP36
hsa-miR-5692a	221	13	1.00034	0.540316	0.906661	BAMBI,CD38,HMGB2,JAK2,LNPEP,NPR1,PLCG1,PPARA,SLC5A7,SREBF2,TNFAIP3,VEGFA,XIAP
hsa-miR-5697	121	8	1.12435	0.418955	0.906661	ADAM17,ADM,ALG1,CD55,GSK3B,HPSE,PDE4C,SLC26A2
hsa-miR-570-5p	50	3	1.02035	0.570047	0.906661	CALM1,PPM1A,SLC38A1
hsa-miR-5706	55	4	1.23679	0.406673	0.906661	ADAMTS5,IHH,IL6ST,ZFP36
hsa-miR-576-5p	89	6	1.14646	0.426209	0.906661	BMP2,IGF1,ITGA1,KITLG,SCN1A,VEGFA
hsa-miR-5787	122	7	0.975744	0.581564	0.906661	ADAM17,CACNA1C,IL7R,IRAK3,PCSK6,SLC2A1,TSKU
hsa-miR-581	45	3	1.13372	0.498121	0.906661	CDKN1A,ETV3,NTRK2
hsa-miR-583	115	7	1.03514	0.518188	0.906661	APP,CALM1,FSCN1,IGFBP5,KITLG,SOD2,TNFRSF10A
hsa-miR-585-5p	40	3	1.27544	0.420595	0.906661	EIF4G2,MAPK14,YY1
hsa-miR-593-5p	59	4	1.15294	0.45995	0.906661	CCS,FSTL3,NR3C1,PLK1
hsa-miR-604	31	2	1.09715	0.551468	0.906661	IL5,STK11
hsa-miR-6076	45	3	1.13372	0.498121	0.906661	CASP3,S100A11,SUMO1
hsa-miR-6077	206	13	1.07318	0.437409	0.906661	CCL11,EPHB2,ERCC8,G3BP1,GGCX,HIF3A,IGFBP4,IGFBP5,PARP1,SOD2,TFPI,TLR4,WRN
hsa-miR-616-5p	313	18	0.977971	0.573708	0.906661	BAMBI,CACNG8,CCS,CEBPB,CPM,ERCC1,FPR2,ITGA2,LAMC1,LYZ,MAPK8,OLR1,S1PR2,SGTB,TNFRSF13C,TRIB1,TUBB2A,WISP3
hsa-miR-623	217	13	1.01878	0.513331	0.906661	CACNA1C,CACNG8,EPHA4,ETV3,IGFBP5,MRPL49,NFATC1,NOTCH1,PADI2,SOD2,STEAP4,VASH1,WISP1
hsa-miR-626	32	2	1.06286	0.568883	0.906661	PTGS1,SERPINC1
hsa-miR-630	58	4	1.17282	0.446767	0.906661	A1CF,BCL2,SELE,TLR4
hsa-miR-631	28	2	1.2147	0.496305	0.906661	KITLG,TGFB2
hsa-miR-637	63	4	1.07973	0.511479	0.906661	ADAMTS14,AR,BMP7,WWP2
hsa-miR-642a-3p	69	4	0.985845	0.584189	0.906661	CACNA1B,HMGB1,MAP3K5,PDE4D
hsa-miR-642b-3p	69	4	0.985845	0.584189	0.906661	CACNA1B,HMGB1,MAP3K5,PDE4D
hsa-miR-649	46	3	1.10908	0.513002	0.906661	ADAM17,ITGA2,TPI1
hsa-miR-650	224	13	0.986945	0.560224	0.906661	AR,CIITA,DUSP19,EFNB1,GSR,HMOX1,NFAT5,NPY4R,PDGFRA,TG,THBS1,TNFRSF13C,TRAPPC2
hsa-miR-6500-3p	151	9	1.01359	0.532328	0.906661	BAMBI,CACNG8,CD209,EIF2AK2,F2,MDM2,RRS1,SERPINA3,TNFRSF10B
hsa-miR-6502-3p	40	3	1.27544	0.420595	0.906661	APP,ENPP1,GRIN2B
hsa-miR-6508-3p	55	4	1.23679	0.406673	0.906661	CCL5,LPAR2,PDE4C,UGDH
hsa-miR-6509-5p	42	3	1.2147	0.452172	0.906661	ADM,RHOA,SOD2
hsa-miR-6511a-3p	63	4	1.07973	0.511479	0.906661	ADAMTS13,GFPT1,HUNK,LAIR1
hsa-miR-6511b-3p	64	4	1.06286	0.524012	0.906661	ADAMTS13,GFPT1,HUNK,LAIR1
hsa-miR-651-3p	152	10	1.1188	0.404085	0.906661	AR,CD55,CHSY1,MAZ,MDM2,PTPRB,SOD2,TRAPPC2,YY1,ZMYM2
hsa-miR-6515-3p	174	10	0.977346	0.575919	0.906661	AQP3,CASP1,CDK6,CMKLR1,DKK3,GRIN2B,HMGB1,MTSS1,PYCARD,SOD2
hsa-miR-6515-5p	76	5	1.1188	0.464856	0.906661	HBP1,PTGS1,TFPI,TRAPPC2,TUBB2A
hsa-miR-656-3p	106	7	1.12303	0.432267	0.906661	CD55,CXCL5,FZD5,HHIP,MDM2,NR2C2,SIK3
hsa-miR-657	79	5	1.07632	0.49913	0.906661	CDKN1A,CHSY1,DNAJC15,PRELP,THBS1
hsa-miR-659-3p	50	3	1.02035	0.570047	0.906661	CD38,DUSP1,PSMA1
hsa-miR-661	320	19	1.00972	0.516622	0.906661	A1BG,C3,CHRFAM7A,CPM,CXCL10,GNL3,LYZ,NPR1,NPY4R,OLR1,P2RX3,PDE4C,PON1,S1PR2,TFPI,UGDH,VEGFC,XIAP,ZC3HAV1
hsa-miR-670-5p	80	5	1.06286	0.510369	0.906661	EFNB2,GRAP2,TMSB4X,TSKU,VEGFA
hsa-miR-6718-5p	29	2	1.17282	0.51517	0.906661	AIDA,DST
hsa-miR-6722-5p	51	3	1.00034	0.583647	0.906661	ADAM17,APOA1,C3
hsa-miR-6729-3p	76	5	1.1188	0.464856	0.906661	APLN,CACNG2,LTB4R2,OPRL1,PTPN11
hsa-miR-6734-3p	205	12	0.995463	0.548888	0.906661	A1CF,APLN,CD44,DKK3,ERCC1,HMGCR,HMOX1,MAP3K2,MAPK1,PADI2,TMSB4X,WISP1
hsa-miR-6738-5p	87	5	0.977346	0.58581	0.906661	ABCC5,IGF2,OLR1,TLR5,VASH1
hsa-miR-6742-5p	60	4	1.13372	0.473023	0.906661	ADM,IGFBP4,MAZ,WNT16
hsa-miR-6743-5p	66	4	1.03066	0.548601	0.906661	FSTL3,MDM4,SREBF2,TUBB2A
hsa-miR-6747-5p	78	5	1.09012	0.487793	0.906661	ADM,BMP2,CRLF1,MDM4,NPR1
hsa-miR-6751-5p	72	5	1.18096	0.418149	0.906661	CXCL16,HOXD9,IGF1R,LAMC1,TP53
hsa-miR-6752-5p	78	5	1.09012	0.487793	0.906661	CXCL16,LAMC1,NGFR,SAA1,TP53
hsa-miR-6755-3p	28	2	1.2147	0.496305	0.906661	BTLA,CLEC4D
hsa-miR-6755-5p	33	2	1.03066	0.585803	0.906661	AIDA,TPI1
hsa-miR-6757-3p	67	4	1.01527	0.560642	0.906661	ESR1,GPR180,MAPK14,SUMO1
hsa-miR-6763-3p	25	2	1.36047	0.437	0.906661	EPAS1,IGF2
hsa-miR-6772-5p	28	2	1.2147	0.496305	0.906661	CPM,DIABLO
hsa-miR-6774-5p	50	3	1.02035	0.570047	0.906661	CACNA2D2,HTRA1,IGF1R
hsa-miR-6775-5p	29	2	1.17282	0.51517	0.906661	IGF1R,OPRD1
hsa-miR-6780b-5p	159	10	1.06955	0.460092	0.906661	AR,CACNB1,MAPK1,OLR1,RARA,SNX19,STS,TLR5,TP53,TUBB2A
hsa-miR-6783-3p	182	11	1.02782	0.507087	0.906661	ALG1,F2,G3BP1,GSR,HPSE,MSH3,NPR1,PGK1,PIK3R1,PRKCH,SOD2
hsa-miR-6793-5p	33	2	1.03066	0.585803	0.906661	VEGFA,ZFP36
hsa-miR-6794-5p	112	7	1.06286	0.489975	0.906661	CCL11,CD55,DNAJC15,HHIP,SNX19,SUMO1,THRA
hsa-miR-6796-5p	43	3	1.18645	0.467693	0.906661	IGFBP4,MAZ,WNT16
hsa-miR-6797-3p	44	3	1.15949	0.483014	0.906661	CASP3,S100A11,SUMO1
hsa-miR-6800-3p	64	4	1.06286	0.524012	0.906661	ASAH2,CCR5,NR3C1,RHOA
hsa-miR-6801-3p	77	5	1.10427	0.476366	0.906661	NODAL,OPRL1,SCN7A,SGTB,TSKU
hsa-miR-6803-5p	76	5	1.1188	0.464856	0.906661	CXCL16,HOXD9,IGF1R,LAMC1,TP53
hsa-miR-6804-3p	57	4	1.19339	0.433484	0.906661	CD2AP,DST,PDE4C,SOD2
hsa-miR-6804-5p	71	5	1.19759	0.406349	0.906661	CACNA2D2,IGF1R,MAP2K6,SLC38A1,SUMO1
hsa-miR-6807-5p	433	26	1.02113	0.485208	0.906661	AHR,CACNG8,CCL22,CCL5,CCR4,CCS,CD28,CHSY1,CPM,DUSP19,ESR2,FTO,GRIN2B,HMGB1,IL17RA,IL6R,IMPA1,NPR1,PYCARD,RRM2,S1PR1,STAT3,TFPI,TRAF6,VDR,XIAP
hsa-miR-6810-3p	77	5	1.10427	0.476366	0.906661	NODAL,OPRL1,SCN7A,SGTB,TSKU
hsa-miR-6813-3p	64	4	1.06286	0.524012	0.906661	CCR4,CD55,DEGS1,F2RL1
hsa-miR-6815-3p	44	3	1.15949	0.483014	0.906661	CACNA1E,GRM5,NODAL
hsa-miR-6816-3p	26	2	1.30814	0.457202	0.906661	ETV3,SOD2
hsa-miR-6817-5p	61	4	1.11514	0.485976	0.906661	EDN1,ELAVL1,HOXD9,MAP3K2
hsa-miR-6821-5p	30	2	1.13372	0.533561	0.906661	UGDH,XIAP
hsa-miR-6826-5p	32	2	1.06286	0.568883	0.906661	PTPN11,SOD2
hsa-miR-6831-5p	137	9	1.11717	0.415474	0.906661	CD59,EDN1,EIF4G2,FGF2,MAP3K2,MAPK1,PGRMC1,PHEX,TUBB2A
hsa-miR-6832-5p	226	14	1.05346	0.459844	0.906661	ALG1,CACNG8,CCS,COL9A2,CXCR2,DEGS1,GGCX,IL36B,MAP2K6,SLC26A2,SLPI,SPCS1,TGFBR2,TTR
hsa-miR-6833-5p	67	4	1.01527	0.560642	0.906661	ASAH2,CD55,MS4A1,SOD2
hsa-miR-6834-5p	73	5	1.16478	0.429909	0.906661	ABCC5,MAP2K6,PAX5,TRAPPC2,TUBB2A
hsa-miR-6835-5p	51	3	1.00034	0.583647	0.906661	CXCL16,LAMC1,TP53
hsa-miR-6842-5p	79	5	1.07632	0.49913	0.906661	CXCL16,LAMC1,NGFR,SAA1,TP53
hsa-miR-6846-5p	60	4	1.13372	0.473023	0.906661	ABCC5,CD55,PRELP,THRA
hsa-miR-6848-5p	60	4	1.13372	0.473023	0.906661	ABCC5,CD55,PRELP,THRA
hsa-miR-6849-3p	536	31	0.983546	0.565237	0.906661	A1BG,BAMBI,C3,CACNG8,CCL5,CD209,CHRFAM7A,CXCL10,CXCR2,EBI3,ERCC1,GGCX,GRIN2B,HEXA,HPSE,KIF5B,LYZ,MAPK1,MDM2,NPY4R,NR3C1,PON1,S1PR2,S1PR3,SGTB,TFPI,TRAPPC2,UGDH,VEGFC,XIAP,ZC3HAV1
hsa-miR-6850-3p	27	2	1.25969	0.476976	0.906661	MDM4,PITX1
hsa-miR-6851-5p	209	12	0.976411	0.576227	0.906661	C3,CHSY1,EFNB1,GGCX,IGF1,IGFBP4,PPARA,RRM2,SOCS1,SOX11,TFPI,TRAF6
hsa-miR-6852-3p	62	4	1.09715	0.498798	0.906661	SERPINA3,TNFRSF1B,TP53INP2,TRIB1
hsa-miR-6858-5p	93	6	1.09715	0.468305	0.906661	CACNA1B,HLA-DRA,IHH,LMNB1,LNPEP,MAPK1
hsa-miR-6861-5p	47	3	1.08548	0.527644	0.906661	NPR1,SOCS1,SOD2
hsa-miR-6862-5p	48	3	1.06286	0.542038	0.906661	KIF5B,MAZ,TUBB8
hsa-miR-6868-5p	44	3	1.15949	0.483014	0.906661	CDK6,SDC4,SUMO1
hsa-miR-6870-5p	190	11	0.984548	0.565374	0.906661	AR,CCL22,CXCL16,HHIP,IGF1R,MTHFR,PRELP,SNX19,STK11,SUMO1,THRA
hsa-miR-6871-5p	74	5	1.14904	0.441619	0.906661	AR,ASAH2,ATF6,MAP3K2,SOD2
hsa-miR-6874-3p	40	3	1.27544	0.420595	0.906661	COL9A2,NPY4R,TRIB1
hsa-miR-6875-5p	74	5	1.14904	0.441619	0.906661	CCL22,HMOX1,PAX5,TRAPPC2,TUBB2A
hsa-miR-6876-3p	31	2	1.09715	0.551468	0.906661	PTGS1,SERPINC1
hsa-miR-6877-3p	104	6	0.981105	0.578476	0.906661	ADAM17,ANXA5,DKK3,FGF1,PDE4C,SNAP25
hsa-miR-6890-5p	98	6	1.04117	0.519641	0.906661	CACNG1,COL9A2,MDM4,NPR1,PAX5,TTR
hsa-miR-6894-5p	142	9	1.07783	0.457793	0.906661	CSF1,HBP1,MAPK1,MTHFR,PLCG1,PYCARD,RECK,SOX11,WRN
hsa-miR-6895-5p	67	4	1.01527	0.560642	0.906661	EFNB1,EMB,KIF5B,LPAR2
hsa-miR-7108-5p	46	3	1.10908	0.513002	0.906661	CTNNB1,HMGA1,SMAD7
hsa-miR-7109-5p	82	5	1.03694	0.532529	0.906661	EP300,HOXD9,IGF1R,PRELP,WWP2
hsa-miR-7111-5p	192	11	0.974292	0.579518	0.906661	AR,CCL22,HHIP,IGF1R,MTHFR,NFAT5,PRELP,SNX19,STK11,SUMO1,THRA
hsa-miR-7150	91	6	1.12126	0.447343	0.906661	CHSY1,EPHB2,MALT1,SUMO1,TP53,TPI1
hsa-miR-7152-5p	105	7	1.13372	0.42254	0.906661	BMP5,CDH13,CDK6,CXCR5,DSE,FAM46A,FPR2
hsa-miR-7156-3p	117	7	1.01744	0.536678	0.906661	CTRC,DST,G3BP1,IL6R,NPY4R,SLC6A4,TUBB8
hsa-miR-7161-3p	41	3	1.24433	0.436467	0.906661	CADM1,IGF1R,TG
hsa-miR-7162-3p	141	9	1.08548	0.449359	0.906661	FSCN1,GRAP2,IL17RA,NUCB2,OPRL1,SOD2,TGFBR2,TRAPPC2,TUBB2A
hsa-miR-7515	104	6	0.981105	0.578476	0.906661	CACNB1,MDM4,MSH6,SDC4,SNX19,TPI1
hsa-miR-762	64	4	1.06286	0.524012	0.906661	CACNA1C,HMOX1,TFPI,TSKU
hsa-miR-7641	121	7	0.983808	0.572753	0.906661	ANG,CDK4,CHSY1,IGF1,IL6R,MAPK1,SCN7A
hsa-miR-769-3p	66	4	1.03066	0.548601	0.906661	EMB,IGFBP5,IVD,TNFRSF10B
hsa-miR-7702	30	2	1.13372	0.533561	0.906661	HBP1,PLA2G7
hsa-miR-7845-5p	60	4	1.13372	0.473023	0.906661	CACNB1,CCL22,HMOX1,SUMO1
hsa-miR-7847-3p	189	11	0.989757	0.558231	0.906661	C3,CSF1,EFNB1,IGF1,MTHFR,PTGS1,RECK,SOD2,SOX11,TRAF6,WRN
hsa-miR-7848-3p	28	2	1.2147	0.496305	0.906661	NR2C2,STS
hsa-miR-7853-5p	76	5	1.1188	0.464856	0.906661	ABCC4,CDK6,PDGFRA,TUBB2A,WISP3
hsa-miR-7973	32	2	1.06286	0.568883	0.906661	LAIR1,MAPK1
hsa-miR-7975	33	2	1.03066	0.585803	0.906661	DIO2,TNFRSF13C
hsa-miR-7976	47	3	1.08548	0.527644	0.906661	DDR2,HMOX1,PTGS1
hsa-miR-8055	183	11	1.02221	0.514501	0.906661	ADAMTS4,CCR6,CD82,CD86,FZD5,GGCX,LMNB1,MAP2K6,MAPK14,MDM2,PDE4C
hsa-miR-8059	49	3	1.04117	0.556175	0.906661	CHST4,CILP2,TUBB2A
hsa-miR-8063	166	10	1.02445	0.515213	0.906661	CALCR,CXCL5,DST,ELAVL1,HAS2,IFNB1,IL5,JAG1,TGFBR1,VIM
hsa-miR-8066	69	4	0.985845	0.584189	0.906661	ASAH2,EFNB2,GDNF,YY1
hsa-miR-8068	83	5	1.02445	0.543438	0.906661	AR,DNAJC15,RRM2,SUMO1,TNFRSF10B
hsa-miR-8087	83	5	1.02445	0.543438	0.906661	CACNB2,G3BP1,MSH6,PCNA,TLR7
hsa-miR-8089	76	5	1.1188	0.464856	0.906661	ADAMTS14,AR,BMP7,HEXA,SFRP1
hsa-miR-873-3p	104	7	1.14462	0.412797	0.906661	ABCC5,CXCL10,FZD5,LYZ,OLR1,TRAPPC2,UGDH
hsa-miR-874-3p	48	3	1.06286	0.542038	0.906661	ANG,ESR1,PTGS1
hsa-miR-877-5p	48	3	1.06286	0.542038	0.906661	AQP3,PCNA,PGRMC1
hsa-miR-887-5p	386	24	1.05736	0.418754	0.906661	ADAMTS4,AHR,BAMBI,C3,CACNG8,CECR1,CLEC7A,CPM,ETV3,FGF2,FTO,GGCX,HAVCR2,IGF1,IGFBP5,IL12RB2,IRAK3,NPR1,NPY4R,OCRL,SGTB,TNFRSF13C,TRIB1,XIAP
hsa-miR-888-5p	61	4	1.11514	0.485976	0.906661	CASP3,CDK6,MAPK8,MRPL49
hsa-miR-892c-3p	48	3	1.06286	0.542038	0.906661	CYP1A1,LAMC1,MAP3K1
hsa-miR-921	49	3	1.04117	0.556175	0.906661	ADM,CD2AP,OCRL
hsa-miR-93-5p	570	34	1.01438	0.49125	0.906661	A1CF,BMP2,CCL5,CD28,CDKN1A,CHSY1,DEGS1,ESR2,F2RL1,HAS2,HMGB1,HMGB2,ITGA2,ITGB1,JAK1,KLF6,LAMC1,LPAR2,MAP3K2,MAPK1,MDM2,MSH3,NR2C2,PDE4C,RPL17,SLC6A4,SOD2,SPCS1,TLR7,TNFRSF10B,TP53INP1,TRAPPC2,TSKU,VEGFA
hsa-miR-938	50	3	1.02035	0.570047	0.906661	ADM,CDKN1A,ETV3
hsa-miR-939-3p	329	20	1.03379	0.472075	0.906661	ALG1,C3,CHRFAM7A,CXCL10,F2,G3BP1,GSR,HPSE,LYZ,MDM2,MSH3,NPR1,NPY4R,PIK3R1,PON1,S1PR2,TGFBR1,UGDH,VEGFC,ZC3HAV1
hsa-miR-9-3p	72	5	1.18096	0.418149	0.906661	CAPZA1,GPR180,IGF2,MKX,P2RX7
hsa-miR-942-3p	48	3	1.06286	0.542038	0.906661	CD44,G3BP1,IL7R
hsa-miR-943	51	3	1.00034	0.583647	0.906661	DDR2,FGF1,SULF2
hsa-miR-96-3p	41	3	1.24433	0.436467	0.906661	SSC5D,TNFRSF1B,VCAM1
hsa-miR-607	193	11	0.969244	0.586516	0.907093	CDK6,CTNNB1,FGF2,IFNB1,JAG1,MAP3K7,NACA2,PPARA,RHOA,SLC19A1,TNFRSF10B
hsa-miR-216b-3p	105	6	0.971761	0.587927	0.907294	ATF3,CACNG8,CDH2,CHRFAM7A,MSH3,TXNDC5
hsa-miR-302a-5p	105	6	0.971761	0.587927	0.907294	ANXA5,CXCL10,DDR2,FGF2,HHIP,IGF1
hsa-miR-450b-5p	158	9	0.968686	0.587636	0.907294	COL9A2,DNAJC15,EDN1,GDNF,HMGB1,MAPK8,PYCARD,WISP1,XIAP
hsa-miR-136-5p	143	8	0.951375	0.608798	0.907754	BCL2,CACNA1D,CD55,DST,ENPP1,SLC38A1,SNAP25,VCAM1
hsa-miR-139-3p	71	4	0.958075	0.606988	0.907754	B2M,PAX5,PDGFRA,UBE2G1
hsa-miR-1470	177	10	0.960781	0.597827	0.907754	CACNB1,CD68,ETV3,GRIN2B,LTB4R2,MAPK1,MAZ,PDE4C,RHOB,TSKU
hsa-miR-188-5p	88	5	0.96624	0.596064	0.907754	ADORA3,AKT1,CD44,MRPL49,PLCG1
hsa-miR-1914-3p	88	5	0.96624	0.596064	0.907754	ABCC5,IGF2,OLR1,TLR5,VASH1
hsa-miR-2355-5p	159	9	0.962594	0.595289	0.907754	ALDH1A2,CACNA1A,CPM,DKK3,HMGA1,HOXD9,PTGES,TTR,XIAP
hsa-miR-302c-5p	123	7	0.967811	0.590286	0.907754	CDK6,CRLS1,GGCX,HOXD12,MAF,PLCG1,TFAP2A
hsa-miR-30c-1-3p	407	23	0.961017	0.60921	0.907754	ADAMTS4,AHR,AR,C3,CACNG8,CECR1,CLEC7A,CPM,CXCL16,ETV3,FTO,GGCX,HAVCR2,IGF1,IRAK3,MAZ,NPR1,PPARA,SGTB,SOD2,TNFRSF10B,TNFRSF13C,TRIB1
hsa-miR-30c-2-3p	406	23	0.963384	0.604437	0.907754	ADAMTS4,AHR,AR,C3,CACNG8,CECR1,CLEC7A,CPM,CXCL16,ETV3,FTO,GGCX,HAVCR2,IGF1,IRAK3,MAZ,NPR1,PPARA,SGTB,SOD2,TNFRSF10B,TNFRSF13C,TRIB1
hsa-miR-3130-3p	71	4	0.958075	0.606988	0.907754	NR3C1,PAX5,SLC6A4,SOD2
hsa-miR-3133	159	9	0.962594	0.595289	0.907754	AIMP1,B2M,BTLA,ERCC8,HAS2,HPSE,PGK1,TNFRSF10A,YY1
hsa-miR-3171	34	2	1.00034	0.602226	0.907754	CD59,MMP16
hsa-miR-323a-3p	53	3	0.962594	0.610011	0.907754	MAP3K1,PLA2G7,TNFRSF10B
hsa-miR-328-3p	34	2	1.00034	0.602226	0.907754	CD44,ETV3
hsa-miR-330-5p	70	4	0.971761	0.595685	0.907754	AKT1,AR,BMP7,IHH
hsa-miR-3616-5p	88	5	0.96624	0.596064	0.907754	ADM,MAPK1,PLCG1,SMAD7,TNFAIP3
hsa-miR-3918	52	3	0.981105	0.59697	0.907754	EFEMP2,ITPA,LPAR2
hsa-miR-4254	53	3	0.962594	0.610011	0.907754	CACNG8,PRKCH,SOD2
hsa-miR-4275	53	3	0.962594	0.610011	0.907754	EIF4G2,EPHA4,HMGB1
hsa-miR-4277	53	3	0.962594	0.610011	0.907754	ATF3,CAV1,EPHA4
hsa-miR-4280	53	3	0.962594	0.610011	0.907754	ARNTL,LOX,MAPK8
hsa-miR-4308	88	5	0.96624	0.596064	0.907754	ARSA,CX3CL1,ITGB1,MAZ,MPZ
hsa-miR-4456	34	2	1.00034	0.602226	0.907754	ADM,IGF1R
hsa-miR-4503	52	3	0.981105	0.59697	0.907754	G3BP1,NDRG1,SLC25A27
hsa-miR-4513	71	4	0.958075	0.606988	0.907754	DDR2,FGF1,HSPD1,PDE4D
hsa-miR-4667-3p	231	13	0.957038	0.605335	0.907754	CACNB1,CACNB2,CD68,ETV3,GRIN2B,ITGA5,LTB4R2,MAPK1,MAZ,RHOB,TNFAIP3,TSKU,UBE2K
hsa-miR-4709-5p	71	4	0.958075	0.606988	0.907754	G3BP1,SOD2,UGDH,XIAP
hsa-miR-4749-5p	52	3	0.981105	0.59697	0.907754	CACNA1A,FSCN1,PDE4C
hsa-miR-4767	34	2	1.00034	0.602226	0.907754	HEXA,STK11
hsa-miR-4795-5p	106	6	0.962594	0.597266	0.907754	CHSY1,MAPK1,PLCG1,SMAD7,TNFRSF10B,TP53
hsa-miR-497-5p	284	16	0.958075	0.606877	0.907754	ADORA3,APP,CDK6,EFNB2,IGF1R,KIF5B,LAMC1,MAP3K7,MKX,MTHFR,PDCD1,PDE4D,RUNX2,SMAD7,TFAP2A,TUBB2A
hsa-miR-514b-3p	53	3	0.962594	0.610011	0.907754	HAS3,LRP6,PDPN
hsa-miR-5194	88	5	0.96624	0.596064	0.907754	ABCC5,IGF2,OLR1,TLR5,VASH1
hsa-miR-573	88	5	0.96624	0.596064	0.907754	ADM,MAPK1,PLCG1,SMAD7,TNFAIP3
hsa-miR-574-5p	335	19	0.964509	0.598532	0.907754	ANG,CD28,CDKN1A,CHST11,DNAJC15,EIF2AK2,EP300,FZD5,HHIP,IGF1,ITGA1,NT5C1A,OLR1,PAPSS2,PAX5,SLC5A7,TGFBR2,THRA,WNT4
hsa-miR-642a-5p	211	12	0.967156	0.589638	0.907754	DKK3,ERCC1,ETV3,MAPK14,NODAL,OLR1,PYCARD,RHOB,SMAD2,TRIB1,TSKU,WNT4
hsa-miR-643	34	2	1.00034	0.602226	0.907754	MAPK14,VCAN
hsa-miR-645	34	2	1.00034	0.602226	0.907754	DDR2,PDE4C
hsa-miR-6739-3p	71	4	0.958075	0.606988	0.907754	ADAMTS20,HGFAC,IGF1,XIAP
hsa-miR-6742-3p	230	13	0.961199	0.599018	0.907754	A1BG,ALG1,F2,G3BP1,GSR,HPSE,MSH3,NPR1,PGK1,PIK3R1,TFPI,TGFBR1,XIAP
hsa-miR-6773-5p	34	2	1.00034	0.602226	0.907754	ACVRL1,ADAMTS13
hsa-miR-6788-5p	406	23	0.963384	0.604437	0.907754	ADAMTS4,AHR,AR,C3,CACNG8,CECR1,CLEC7A,CPM,CXCL16,ETV3,FTO,GGCX,HAVCR2,IGF1,IRAK3,MAZ,NPR1,PPARA,SGTB,SOD2,TNFRSF10B,TNFRSF13C,TRIB1
hsa-miR-6789-3p	53	3	0.962594	0.610011	0.907754	GSR,MAPK1,STAT3
hsa-miR-6791-5p	107	6	0.953598	0.606492	0.907754	ARSA,CACNA1C,CX3CL1,ITGB1,MPZ,SFRP1
hsa-miR-6819-3p	106	6	0.962594	0.597266	0.907754	ADAM17,ANXA5,DKK3,FGF1,PDE4C,SNAP25
hsa-miR-6855-3p	71	4	0.958075	0.606988	0.907754	DDR2,FGF1,HSPD1,PDE4D
hsa-miR-6866-3p	88	5	0.96624	0.596064	0.907754	ADORA3,AKT1,CD44,MRPL49,PLCG1
hsa-miR-6873-5p	143	8	0.951375	0.608798	0.907754	FAAH,HMGA1,HMOX1,NFAT5,RRM2,SLPI,SOD2,SUMO1
hsa-miR-7107-5p	142	8	0.958075	0.60082	0.907754	CACNG8,ESR2,HAS2,IRF1,MAPK14,MSH3,SPCS1,TLR7
hsa-miR-7153-5p	71	4	0.958075	0.606988	0.907754	GRAP2,PTGS1,SERPINA4,SFRP1
hsa-miR-92a-2-5p	141	8	0.964869	0.592763	0.907754	ADM,AR,MTHFR,NID1,PRELP,SUMO1,THBS1,TRAF6
hsa-miR-1227-3p	126	7	0.944768	0.61589	0.908418	ADAMTS4,AHR,C3,G3BP1,GSR,MDM4,TRAPPC2
hsa-miR-1243	35	2	0.971761	0.618152	0.908418	BTLA,NDRG1
hsa-miR-146b-5p	72	4	0.944768	0.618096	0.908418	CDKN1A,GRAP2,SERPINA4,SFRP1
hsa-miR-3116	90	5	0.944768	0.616137	0.908418	CPM,GNL3,NPR1,OLR1,PDE4C
hsa-miR-329-5p	72	4	0.944768	0.618096	0.908418	ADM,HIF1A,SLC38A1,WRN
hsa-miR-3649	35	2	0.971761	0.618152	0.908418	BAMBI,TFPI
hsa-miR-3663-3p	35	2	0.971761	0.618152	0.908418	APOA1,FSCN1
hsa-miR-4633-5p	35	2	0.971761	0.618152	0.908418	CCR2,IGFBP5
hsa-miR-5191	35	2	0.971761	0.618152	0.908418	MAP3K5,SOD2
hsa-miR-519b-3p	232	13	0.952913	0.611605	0.908418	CDKN1A,DDR2,ELAVL1,EPHA4,ESR1,F3,HAS3,MAP3K2,MAPK1,NR2C2,PARP1,TNFRSF21,TSKU
hsa-miR-548an	90	5	0.944768	0.616137	0.908418	CADM1,GDNF,NFAT5,SDC4,WNT4
hsa-miR-628-5p	35	2	0.971761	0.618152	0.908418	PDGFRA,TFAP2A
hsa-miR-638	35	2	0.971761	0.618152	0.908418	PDE4C,SOD2
hsa-miR-6507-3p	90	5	0.944768	0.616137	0.908418	IL6ST,LTB4R2,NGFR,PGK1,SLC6A4
hsa-miR-6510-3p	35	2	0.971761	0.618152	0.908418	TNFRSF13C,UGDH
hsa-miR-6724-5p	35	2	0.971761	0.618152	0.908418	ACVRL1,ADAMTS13
hsa-miR-6846-3p	35	2	0.971761	0.618152	0.908418	ITGA5,MAPK1
hsa-miR-6867-5p	373	21	0.957432	0.61396	0.908418	ANG,AR,ATP7A,CALM1,CD28,CHST11,DNAJC15,EIF2AK2,FZD5,GRIN2B,HHIP,IGF1,IGF1R,IL6ST,KLF6,OLR1,PAPSS2,PAX5,TGFBR2,THRA,WNT4
hsa-miR-629-3p	180	10	0.944768	0.619187	0.909311	APLN,CD68,CMKLR1,DSE,IGF1R,MAPK14,PADI2,PTPRB,SGTB,TFAP2A
hsa-miR-1226-5p	54	3	0.944768	0.622766	0.909538	ABCC5,EFNB1,MAP2K6
hsa-miR-32-5p	251	14	0.948532	0.619798	0.909538	ADAM10,CD69,DDIT4,FAM46A,FASLG,ICAM1,KIF5B,MBD2,MDM2,NPY4R,SMAD7,SOX11,TLR3,TNFRSF13C
hsa-miR-4318	54	3	0.944768	0.622766	0.909538	MMP16,MSH6,MTHFR
hsa-miR-4454	54	3	0.944768	0.622766	0.909538	CCR4,LAIR1,MAPK14
hsa-miR-4502	54	3	0.944768	0.622766	0.909538	MMP16,PDE4D,SMAD2
hsa-miR-5006-5p	54	3	0.944768	0.622766	0.909538	DDIT4,PPARA,TRIB1
hsa-miR-514a-3p	54	3	0.944768	0.622766	0.909538	HAS3,LRP6,PDPN
hsa-miR-8071	54	3	0.944768	0.622766	0.909538	IGF1R,TNFRSF13C,TP53
hsa-let-7f-2-3p	73	4	0.931826	0.629006	0.910773	MDM2,MSH6,TGFBR2,TP53INP1
hsa-miR-1254	91	5	0.934386	0.625951	0.910773	CPM,GNL3,NPR1,OLR1,PDE4C
hsa-miR-1292-3p	92	5	0.92423	0.635612	0.910773	CCS,CD59,IL6R,PDE4C,XIAP
hsa-miR-29b-2-5p	92	5	0.92423	0.635612	0.910773	ADM,HOXD9,KITLG,MMP2,RECK
hsa-miR-3135a	36	2	0.944768	0.633582	0.910773	ERCC1,TNFRSF13C
hsa-miR-3152-3p	55	3	0.92759	0.635233	0.910773	CPM,HMGB1,SLC26A2
hsa-miR-3160-3p	110	6	0.92759	0.633456	0.910773	DUSP19,FPR2,GSR,HIF1A,HMGB2,TUBB2A
hsa-miR-3184-3p	55	3	0.92759	0.635233	0.910773	BAMBI,GRIN2B,SLC2A1
hsa-miR-3190-3p	110	6	0.92759	0.633456	0.910773	ASAH2,CD55,GGCX,IGFBP5,MS4A1,SOD2
hsa-miR-320b	55	3	0.92759	0.635233	0.910773	AIMP1,CTRC,IGF2
hsa-miR-320c	55	3	0.92759	0.635233	0.910773	AIMP1,CTRC,IGF2
hsa-miR-320d	55	3	0.92759	0.635233	0.910773	AIMP1,CTRC,IGF2
hsa-miR-3664-3p	128	7	0.930006	0.632466	0.910773	CACNG8,EIF2AK2,HSP90B1,PDE4C,PDPN,SMAD7,SOAT1
hsa-miR-3677-5p	36	2	0.944768	0.633582	0.910773	HMGB1,HMGXB3
hsa-miR-4320	36	2	0.944768	0.633582	0.910773	PDE4C,TNFRSF13C
hsa-miR-4327	36	2	0.944768	0.633582	0.910773	CADM1,TP53INP1
hsa-miR-4423-5p	164	9	0.933246	0.632487	0.910773	BAMBI,CCS,CDK4,F2RL1,GNL3,GSR,KLF6,MAPK14,TP53INP1
hsa-miR-449b-3p	92	5	0.92423	0.635612	0.910773	GUSB,IL6ST,MAPK1,NPPC,PTCH1
hsa-miR-4705	55	3	0.92759	0.635233	0.910773	FSCN1,NDRG1,STS
hsa-miR-4752	55	3	0.92759	0.635233	0.910773	CD55,CD86,SOD2
hsa-miR-501-3p	55	3	0.92759	0.635233	0.910773	CDK6,IL21R,SOD2
hsa-miR-502-3p	55	3	0.92759	0.635233	0.910773	CDK6,IL21R,SOD2
hsa-miR-5186	146	8	0.931826	0.632224	0.910773	C3,DUSP19,HHIP,NR3C1,PON1,TNFRSF13C,TUBB2A,ZDHHC2
hsa-miR-5192	92	5	0.92423	0.635612	0.910773	CSF1,MDM2,RECK,SLC38A1,SOD2
hsa-miR-5195-3p	73	4	0.931826	0.629006	0.910773	ADAM17,CDK6,CTNNBIP1,SLC26A2
hsa-miR-556-5p	55	3	0.92759	0.635233	0.910773	CAV1,CD209,MDM2
hsa-miR-6730-5p	73	4	0.931826	0.629006	0.910773	FAAH,PAX5,SDC4,SOD2
hsa-miR-7850-5p	73	4	0.931826	0.629006	0.910773	ADM,CCS,CMKLR1,MDM2
hsa-miR-1205	74	4	0.919234	0.639714	0.912047	ENPP2,SLC6A4,THBS1,UBE2G1
hsa-miR-122-5p	325	18	0.941861	0.63811	0.912047	ADAM17,ALG1,ANG,BAMBI,C3,CCR6,CCS,CHDH,F2,F2RL1,IGF1R,MAPK1,MDM4,OLR1,RHOA,SUMO1,TRIB1,XIAP
hsa-miR-1284	37	2	0.919234	0.648519	0.912047	FGF2,SCN4A
hsa-miR-200c-5p	37	2	0.919234	0.648519	0.912047	CXCL10,MDM2
hsa-miR-2116-3p	148	8	0.919234	0.647404	0.912047	EPHB2,ETV3,GRIN2B,PPM1A,S1PR1,SOD2,TUBB4A,XPR1
hsa-miR-212-5p	147	8	0.925487	0.639859	0.912047	CCR4,COL9A2,DEGS1,F2RL1,HMGB1,PGK1,SGTB,XIAP
hsa-miR-3074-5p	93	5	0.914292	0.645118	0.912047	CDH13,CXCR5,DSE,FAM46A,FPR2
hsa-miR-3670	37	2	0.919234	0.648519	0.912047	CD209,TRIB1
hsa-miR-383-3p	380	21	0.939796	0.647884	0.912047	ADAMTS4,AHR,CCL22,CLEC7A,CPM,FSTL3,GFPT1,GGCX,GSK3B,IRAK3,ITGA5,MS4A1,MTHFR,NPR1,OLR1,SUMO1,TG,TNFRSF13C,TRAPPC2,TUBB2A,XIAP
hsa-miR-3914	37	2	0.919234	0.648519	0.912047	MAP3K7,SOD2
hsa-miR-3919	111	6	0.919234	0.642199	0.912047	CD59,GRAP2,HMGB2,HSP90B1,MAP3K2,UBE2G1
hsa-miR-4264	74	4	0.919234	0.639714	0.912047	ESR1,FSTL3,IGFBP5,XIAP
hsa-miR-4429	56	3	0.911026	0.64741	0.912047	AIMP1,CTRC,IGF2
hsa-miR-4445-5p	37	2	0.919234	0.648519	0.912047	HMGA2,MDM4
hsa-miR-4706	56	3	0.911026	0.64741	0.912047	CACNA1A,FSCN1,PDE4C
hsa-miR-4712-3p	56	3	0.911026	0.64741	0.912047	CASP1,MMP16,UBE2G1
hsa-miR-4713-3p	37	2	0.919234	0.648519	0.912047	HOXD9,SOD2
hsa-miR-4744	56	3	0.911026	0.64741	0.912047	HMGB1,PGK1,SCN1A
hsa-miR-5587-3p	37	2	0.919234	0.648519	0.912047	CACNA1E,IGF2
hsa-miR-5591-5p	56	3	0.911026	0.64741	0.912047	CACNA1C,HMGA1,MAP3K2
hsa-miR-609	37	2	0.919234	0.648519	0.912047	CPM,DIABLO
hsa-miR-6134	219	12	0.931826	0.641289	0.912047	C3,EFNB1,FTO,GGCX,IGF1,IL17RA,RECK,S100A11,TNFRSF13C,TRAF6,TRAPPC2,TUBB2A
hsa-miR-642b-5p	37	2	0.919234	0.648519	0.912047	ALG1,CACNA1A
hsa-miR-6508-5p	56	3	0.911026	0.64741	0.912047	CD59,MDM2,SOD2
hsa-miR-6726-5p	56	3	0.911026	0.64741	0.912047	CACNA1C,HMGA1,MAP3K2
hsa-miR-6853-3p	56	3	0.911026	0.64741	0.912047	CD55,FGF2,TP53INP1
hsa-miR-6886-3p	56	3	0.911026	0.64741	0.912047	ADM,CDKN1A,ETV3
hsa-miR-920	56	3	0.911026	0.64741	0.912047	CACNA1C,HMGA1,MAP3K2
hsa-miR-4714-3p	75	4	0.906977	0.650217	0.913227	ETV3,FSTL3,NR3C1,SOD2
hsa-miR-548av-3p	75	4	0.906977	0.650217	0.913227	CRLS1,KIF5B,SMAD2,TMSB4X
hsa-miR-1247-3p	221	12	0.923393	0.653655	0.916238	C3,DUSP19,FSCN1,HMGB1,LDLR,MDM4,PDE4C,SLC26A2,TG,TNFRSF13C,TRAF6,YY1
hsa-miR-4713-5p	185	10	0.919234	0.653458	0.916238	APLN,CD68,EPHB2,ETV3,PADI2,PPM1A,S1PR1,TFAP2A,TUBB4A,XPR1
hsa-miR-588	203	11	0.921498	0.65341	0.916238	ALG1,CACNG8,CXCR2,DEGS1,GLA,HMGA1,IGF1R,PCSK6,S100A9,SGTB,WISP3
hsa-miR-3622a-3p	94	5	0.904565	0.654467	0.916772	ABCC5,AOC3,GRAP2,HMGB2,IGF2
hsa-miR-132-3p	57	3	0.895043	0.659294	0.919787	CDKN1A,RASA1,SIRT1
hsa-miR-3689d	222	12	0.919234	0.65975	0.919787	C3,CHSY1,EFNB1,GGCX,IGF1,IGFBP4,PPARA,RRM2,SOCS1,SOX11,TFPI,TRAF6
hsa-miR-4300	57	3	0.895043	0.659294	0.919787	CACNA1C,HMGA1,MAP3K2
hsa-miR-4685-3p	258	14	0.922797	0.660431	0.919787	A1CF,ALDH1A2,CCR5,CD28,CD68,DKK3,FSTL3,MAPK1,MAPK14,SERPINA4,SERPINF2,SLC6A4,TFAP2A,TSKU
hsa-miR-539-3p	57	3	0.895043	0.659294	0.919787	DST,FASLG,LNPEP
hsa-miR-548p	113	6	0.902964	0.659304	0.919787	DST,HMGB2,IL6ST,MKX,SOD2,TUBB2A
hsa-miR-636	76	4	0.895043	0.660515	0.919787	GJA1,ITGA2,LMNB1,LNPEP
hsa-miR-6512-5p	57	3	0.895043	0.659294	0.919787	CADM1,FAM46A,NFAT5
hsa-miR-8067	57	3	0.895043	0.659294	0.919787	CD59,MDM2,SOD2
hsa-miR-1226-3p	78	4	0.872094	0.680487	0.921342	CACNG8,CXCL10,IGFBP5,MAZ
hsa-miR-1323	97	5	0.876589	0.681555	0.921342	ADAM17,CRLS1,SCN9A,SOX9,YY1
hsa-miR-1910-3p	280	15	0.911026	0.682443	0.921342	AR,CIITA,CPM,DUSP19,EBI3,GSR,HSP90B1,MAP3K7,NPY4R,SLPI,TG,THBS1,TNFRSF13C,UBE2G1,XIAP
hsa-miR-203b-3p	151	8	0.900971	0.669484	0.921342	CACNA2D4,CACNB2,CACNG8,IVD,MDM4,SERPINA4,STAT1,WNT10A
hsa-miR-2114-3p	59	3	0.864703	0.682187	0.921342	CACNG8,HAS2,IL17RA
hsa-miR-215-5p	39	2	0.872094	0.676936	0.921342	IL6R,UBE2K
hsa-miR-3150b-3p	169	9	0.905636	0.667763	0.921342	CACNA1B,CCL11,CDKN1A,EZH2,IGFBP5,IHH,MAPK1,PRELP,TUBB2A
hsa-miR-3183	206	11	0.908078	0.672269	0.921342	ASAH2,CCR5,CMKLR1,ETV3,ITGA1,MAPK1,MTSS1,RHOA,SERPINA3,VCAM1,WNT4
hsa-miR-328-5p	78	4	0.872094	0.680487	0.921342	CACNA2D2,EP300,HOXD9,WWP2
hsa-miR-3664-5p	132	7	0.901824	0.664366	0.921342	CXCL10,CYP1A1,LTF,TNFRSF13C,TP53INP1,UGDH,WRN
hsa-miR-4287	259	14	0.919234	0.66604	0.921342	A1CF,ALDH1A2,CCR5,CD28,CD68,DKK3,FSTL3,MAPK1,MAPK14,SERPINA4,SERPINF2,SLC6A4,TFAP2A,TSKU
hsa-miR-4301	78	4	0.872094	0.680487	0.921342	ALDH1A2,CMKLR1,ETV3,MAPK1
hsa-miR-4312	59	3	0.864703	0.682187	0.921342	ESR2,P2RX7,SGTB
hsa-miR-4435	223	12	0.915112	0.665786	0.921342	ALG1,ANXA5,CACNG8,CXCR2,DEGS1,DNAJC3,GLA,HMGXB3,PCSK6,SGTB,TSKU,WISP3
hsa-miR-4499	59	3	0.864703	0.682187	0.921342	GDNF,HIF1A,TSKU
hsa-miR-455-5p	78	4	0.872094	0.680487	0.921342	G3BP1,PIK3R1,PTPRB,SOX11
hsa-miR-4646-3p	58	3	0.879612	0.670887	0.921342	NR3C1,PGK1,SOD2
hsa-miR-4680-3p	58	3	0.879612	0.670887	0.921342	CACNG8,CDK6,PDE4C
hsa-miR-4700-3p	59	3	0.864703	0.682187	0.921342	NFATC2,RRM2,UBE2K
hsa-miR-4701-5p	224	12	0.911026	0.671761	0.921342	ALG1,CACNG8,CXCR2,DEGS1,GLA,HMGA1,IGF1R,NPR1,PCSK6,S100A9,SGTB,WISP3
hsa-miR-4723-3p	206	11	0.908078	0.672269	0.921342	ASAH2,CCR5,CMKLR1,ETV3,ITGA1,MAPK1,MTSS1,RHOA,SERPINA3,VCAM1,WNT4
hsa-miR-4723-5p	187	10	0.909402	0.666671	0.921342	AR,CCL22,HHIP,IGF1R,MTHFR,PRELP,SNX19,STK11,SUMO1,THRA
hsa-miR-4738-3p	77	4	0.883419	0.670606	0.921342	ENPP1,KLF6,SOD2,TLR4
hsa-miR-4777-3p	39	2	0.872094	0.676936	0.921342	CLEC7A,MALT1
hsa-miR-4784	170	9	0.900308	0.674573	0.921342	CACNA1B,CCL11,CDKN1A,EZH2,IGFBP5,IHH,MAPK1,PRELP,TUBB2A
hsa-miR-4802-3p	58	3	0.879612	0.670887	0.921342	B2M,CD44,G3BP1
hsa-miR-5009-3p	59	3	0.864703	0.682187	0.921342	DIO2,PTPRB,STAT1
hsa-miR-503-3p	39	2	0.872094	0.676936	0.921342	SOCS1,SOD2
hsa-miR-505-5p	59	3	0.864703	0.682187	0.921342	CTRC,OCRL,PEAR1
hsa-miR-519e-3p	39	2	0.872094	0.676936	0.921342	CDKN1A,FLT1
hsa-miR-539-5p	170	9	0.900308	0.674573	0.921342	IGF1,ITGA2,LDLR,NUCB2,SOD2,SOX11,STS,STT3A,UBE2G1
hsa-miR-548o-3p	96	5	0.88572	0.672687	0.921342	ADAM17,CRLS1,SCN9A,SOX9,YY1
hsa-miR-550a-3p	38	2	0.895043	0.662969	0.921342	CXCL10,MDM2
hsa-miR-558	114	6	0.895043	0.667662	0.921342	APOA1,DUSP19,FPR2,GSR,HIF1A,HMGB2
hsa-miR-5694	58	3	0.879612	0.670887	0.921342	CXCL16,VCAM1,VEGFA
hsa-miR-570-3p	134	7	0.888364	0.679664	0.921342	CHSY1,HHIP,IGF1R,NDRG1,PGK1,TGFBR2,TNFRSF10B
hsa-miR-587	96	5	0.88572	0.672687	0.921342	HDAC4,HPGD,IGFBP5,LRCH1,NR2C2
hsa-miR-593-3p	132	7	0.901824	0.664366	0.921342	BAMBI,HHIP,IHH,S1PR2,SOD2,ULK1,XIAP
hsa-miR-660-5p	39	2	0.872094	0.676936	0.921342	ADM,UBE2K
hsa-miR-663a	96	5	0.88572	0.672687	0.921342	CEBPB,FSCN1,HEXA,PDE4C,TGFB1
hsa-miR-6741-3p	223	12	0.915112	0.665786	0.921342	C3,CCS,CDK4,ETV3,FGFR1,HMGB1,HPSE,IL6R,LDLR,MAPK1,SERPINC1,TSKU
hsa-miR-6767-3p	39	2	0.872094	0.676936	0.921342	MATN1,S1PR3
hsa-miR-6769b-3p	205	11	0.912508	0.666049	0.921342	ASAH2,CCR5,CMKLR1,ETV3,ITGA1,MAPK1,MTSS1,RHOA,SERPINA3,VCAM1,WNT4
hsa-miR-6775-3p	38	2	0.895043	0.662969	0.921342	HMOX1,PFKFB3
hsa-miR-6779-3p	39	2	0.872094	0.676936	0.921342	DDR2,PARP1
hsa-miR-6837-3p	96	5	0.88572	0.672687	0.921342	CASP1,LTF,PRKD1,SCN8A,TNFAIP3
hsa-miR-6859-3p	39	2	0.872094	0.676936	0.921342	MAPK1,ZC3HAV1
hsa-miR-92a-3p	280	15	0.911026	0.682443	0.921342	ADAM10,CD69,DDIT4,ESR2,FAM46A,FASLG,ICAM1,ITGA5,KIF5B,MBD2,NPY4R,SOX11,THBS1,TLR3,TNFRSF13C
hsa-miR-1268a	40	2	0.850291	0.690428	0.922161	MAPK1,WWP2
hsa-miR-1268b	40	2	0.850291	0.690428	0.922161	MAPK1,WWP2
hsa-miR-1291	40	2	0.850291	0.690428	0.922161	HMOX1,PFKFB3
hsa-miR-3165	79	4	0.861054	0.69016	0.922161	EFNB1,GGCX,IGFBP4,TP53
hsa-miR-4650-3p	79	4	0.861054	0.69016	0.922161	EIF4G2,HSPA5,LNPEP,PARP1
hsa-miR-4668-5p	317	17	0.911984	0.68768	0.922161	AR,CACNA2D2,CPM,ETV3,FBN2,HAPLN1,LYZ,MAZ,OCRL,PDE4D,PDGFRA,SDC1,SLC19A1,SOD2,TNFRSF13C,VEGFC,VIM
hsa-miR-4743-5p	40	2	0.850291	0.690428	0.922161	DLL4,NDRG1
hsa-miR-5001-3p	172	9	0.88984	0.687939	0.922161	C3,DIO2,EDN1,HPSE,IGF1R,IL17RA,MAP3K2,TNFRSF13C,VASH1
hsa-miR-5004-3p	40	2	0.850291	0.690428	0.922161	CAV1,ITGA2
hsa-miR-515-3p	40	2	0.850291	0.690428	0.922161	CDKN1A,FLT1
hsa-miR-555	40	2	0.850291	0.690428	0.922161	DIABLO,PARP1
hsa-miR-5704	40	2	0.850291	0.690428	0.922161	AGBL3,PGRMC1
hsa-miR-6510-5p	79	4	0.861054	0.69016	0.922161	ABCC5,AIDA,CHST11,G3BP1
hsa-miR-6720-3p	40	2	0.850291	0.690428	0.922161	HEXA,LPAR2
hsa-miR-6754-3p	98	5	0.867644	0.69026	0.922161	CASP1,LTF,SCN8A,TMSB4X,TNFAIP3
hsa-miR-770-5p	79	4	0.861054	0.69016	0.922161	AES,ANP32A,MDM4,SLC26A2
hsa-miR-889-5p	40	2	0.850291	0.690428	0.922161	IL7R,TXN
hsa-miR-10b-3p	61	3	0.836352	0.703914	0.923914	IGF1R,IL17RA,MAF
hsa-miR-1909-3p	118	6	0.864703	0.699777	0.923914	ENG,FSCN1,IGFBP4,PLA2G4A,TP53,TUBB4A
hsa-miR-205-3p	118	6	0.864703	0.699777	0.923914	AR,CACNG2,F2RL1,MAF,MDM2,SUMO1
hsa-miR-3064-5p	61	3	0.836352	0.703914	0.923914	ADAM17,SERPINC1,SLC2A1
hsa-miR-30b-3p	481	26	0.919234	0.700731	0.923914	ADAMTS4,AHR,ATF6,C3,CACNG8,CCL22,CECR1,CLEC7A,COL5A1,CPM,DUSP19,EFNB1,EPHB2,ETV3,FTO,GGCX,HAVCR2,IGF1,IRAK3,NPR1,PDGFRA,PFKFB3,RARA,SGTB,TNFRSF13C,TRIB1
hsa-miR-3143	80	4	0.850291	0.699622	0.923914	HMGA2,MAF,PLCG1,TFAP2A
hsa-miR-3170	118	6	0.864703	0.699777	0.923914	A1CF,BMP7,CACNG1,COL9A2,DEGS1,MDM4
hsa-miR-3617-5p	80	4	0.850291	0.699622	0.923914	KIF5B,KPNA2,MDM2,PPM1A
hsa-miR-363-5p	118	6	0.864703	0.699777	0.923914	IGF1R,NGFR,SLC38A1,TRAF6,ULK1,VEGFA
hsa-miR-3656	41	2	0.829552	0.703451	0.923914	CECR1,GGCX
hsa-miR-370-5p	41	2	0.829552	0.703451	0.923914	PRELP,TPR
hsa-miR-374a-3p	61	3	0.836352	0.703914	0.923914	ANP32A,SMAD2,UBE2K
hsa-miR-4428	99	5	0.85888	0.698801	0.923914	A1CF,CADM1,CD2AP,IGF2,UBE2G1
hsa-miR-4534	137	7	0.868911	0.701771	0.923914	ADAMTS4,ANG,CCR6,RRM2,SUMO1,TUBA1B,VASH1
hsa-miR-4735-3p	61	3	0.836352	0.703914	0.923914	F3,PDE4D,VCP
hsa-miR-4774-5p	41	2	0.829552	0.703451	0.923914	ADAMTS5,KRT10
hsa-miR-4802-5p	60	3	0.850291	0.693195	0.923914	ERCC8,MAF,RRM2
hsa-miR-518c-5p	61	3	0.836352	0.703914	0.923914	AKT1,IGF1R,IHH
hsa-miR-589-3p	60	3	0.850291	0.693195	0.923914	AR,C3,FGF1
hsa-miR-596	41	2	0.829552	0.703451	0.923914	CD209,TRAPPC2
hsa-miR-641	80	4	0.850291	0.699622	0.923914	KIF5B,KPNA2,MDM2,PPM1A
hsa-miR-6504-5p	61	3	0.836352	0.703914	0.923914	ADAM17,SERPINC1,SLC2A1
hsa-miR-6511a-5p	282	15	0.904565	0.692857	0.923914	AR,CIITA,CPM,DUSP19,EBI3,GSR,HSP90B1,MAP3K7,NPY4R,SLPI,TG,THBS1,TNFRSF13C,UBE2G1,XIAP
hsa-miR-6722-3p	118	6	0.864703	0.699777	0.923914	ENG,FSCN1,IGFBP4,PLA2G4A,TP53,TUBB4A
hsa-miR-6745	118	6	0.864703	0.699777	0.923914	IGF1R,NGFR,SLC38A1,TRAF6,ULK1,VEGFA
hsa-miR-6780a-5p	481	26	0.919234	0.700731	0.923914	ADAMTS4,AHR,ATF6,C3,CACNG8,CCL22,CECR1,CLEC7A,COL5A1,CPM,DUSP19,EPHB2,ETV3,FTO,GGCX,HAVCR2,IGF1,IRAK3,NPR1,PDGFRA,PFKFB3,RARA,SGTB,SLPI,TNFRSF13C,TRIB1
hsa-miR-6855-5p	118	6	0.864703	0.699777	0.923914	A1CF,BMP7,CACNG1,COL9A2,DEGS1,MDM4
hsa-miR-7111-3p	211	11	0.88656	0.702344	0.923914	A1CF,ADM,APP,CMKLR1,IL15,ITGA1,MAPK1,MSH6,MTSS1,SERPINA3,VASH1
hsa-miR-877-3p	193	10	0.881131	0.704507	0.924122	A1CF,ADM,DKK3,KRT74,NODAL,PYCARD,STAT3,TP53INP2,TRIB1,VASH1
hsa-miR-107	175	9	0.874585	0.707342	0.924586	ADORA3,BTLA,CDK6,DST,ENPP2,HIF1A,MAP3K7,NPY4R,VEGFA
hsa-miR-4532	119	6	0.857436	0.707471	0.924586	C3,HMGB1,LDLR,PDE4C,SLC26A2,YY1
hsa-miR-4646-5p	100	5	0.850291	0.707178	0.924586	CHST4,COL9A2,HIF3A,TGFBR1,TREM1
hsa-miR-4736	119	6	0.857436	0.707471	0.924586	CHSY1,EPHB2,GGCX,SUMO1,TP53,TPI1
hsa-miR-599	100	5	0.850291	0.707178	0.924586	CACNG7,DSE,EIF4G2,MAP3K7,NR2C2
hsa-miR-6818-5p	119	6	0.857436	0.707471	0.924586	AR,CDKN1A,CHST11,FZD5,MAZ,TGFBR2
hsa-miR-224-3p	81	4	0.839794	0.708875	0.924715	ANXA5,APP,ELAVL1,MDM2
hsa-miR-29a-5p	81	4	0.839794	0.708875	0.924715	CXCR2,GPR180,TMSB4X,XIAP
hsa-miR-3174	81	4	0.839794	0.708875	0.924715	ADM,CIITA,HMGB1,THRA
hsa-miR-103a-3p	139	7	0.856408	0.715938	0.925506	ADORA3,BTLA,CAV1,DST,ENPP2,NPY4R,TIMP3
hsa-miR-1236-5p	42	2	0.809801	0.716015	0.925506	SOD2,TUBB2A
hsa-miR-1278	42	2	0.809801	0.716015	0.925506	A1CF,MDM2
hsa-miR-129-5p	341	18	0.897668	0.715842	0.925506	ADAM17,ADAMTS4,CACNG1,CCR6,CCS,CD82,COL9A2,DNAJC15,ESR1,GRAP2,HMGB1,IL12RB2,KLF6,MAPK14,PDGFRA,PPARA,SPCS1,XIAP
hsa-miR-197-5p	42	2	0.809801	0.716015	0.925506	APP,NPR1
hsa-miR-2392	101	5	0.841872	0.715391	0.925506	CPM,HFE,TNFRSF10B,TUBB2A,TWIST1
hsa-miR-298	120	6	0.850291	0.71503	0.925506	APP,CDKN1A,EIF2AK2,NPY4R,PDGFRA,SLPI
hsa-miR-3132	42	2	0.809801	0.716015	0.925506	APP,NPR1
hsa-miR-4506	42	2	0.809801	0.716015	0.925506	DIABLO,TP53INP1
hsa-miR-4712-5p	62	3	0.822862	0.714343	0.925506	ANP32A,MDM4,SLC26A2
hsa-miR-4715-3p	101	5	0.841872	0.715391	0.925506	ADAMTS4,G3BP1,HOXD9,MAPK14,PDE4C
hsa-miR-4765	42	2	0.809801	0.716015	0.925506	SOD2,TUBB2A
hsa-miR-4778-5p	62	3	0.822862	0.714343	0.925506	IL6ST,LMNB1,LTF
hsa-miR-676-3p	42	2	0.809801	0.716015	0.925506	IL6ST,SERPINA3
hsa-miR-7153-3p	42	2	0.809801	0.716015	0.925506	ATF6,HPSE
hsa-miR-4780	82	4	0.829552	0.717919	0.925714	CACNA1C,IL4R,MRPL49,SOD2
hsa-miR-522-3p	82	4	0.829552	0.717919	0.925714	ANXA5,APP,ELAVL1,MDM2
hsa-miR-526b-5p	232	12	0.879612	0.717301	0.925714	A1CF,CACNG8,FGF1,FZD5,HHIP,IHH,MDM2,NFATC2,OGN,SERPINC1,TLR4,ZDHHC2
hsa-miR-6728-3p	82	4	0.829552	0.717919	0.925714	FGF1,HOXD9,LTF,SNAP25
hsa-miR-1915-3p	177	9	0.864703	0.719838	0.927065	CPM,EFEMP2,FSCN1,IGFBP4,IL6R,ITPA,PYCARD,TNFRSF13C,TTR
hsa-miR-6764-5p	177	9	0.864703	0.719838	0.927065	CPM,EFEMP2,FSCN1,IGFBP4,IL6R,ITPA,PYCARD,TNFRSF13C,TTR
hsa-miR-2115-5p	83	4	0.819558	0.726753	0.927622	CHRFAM7A,CTNNBIP1,SERPINB5,YY1
hsa-miR-2861	43	2	0.790969	0.728128	0.927622	EMB,VDR
hsa-miR-3136-3p	43	2	0.790969	0.728128	0.927622	ALG1,ETV3
hsa-miR-3187-3p	215	11	0.870065	0.725133	0.927622	ALG1,CACNG8,CXCR2,DEGS1,GLA,LAMC1,PCSK6,RHOA,SGTB,TUBB2A,WISP3
hsa-miR-320e	43	2	0.790969	0.728128	0.927622	DUSP19,SOX11
hsa-miR-4252	306	16	0.889193	0.721804	0.927622	C3,CACNG8,CD209,CD28,GSR,HMGB1,IL6ST,IMPA1,MAPK1,MAPK14,S100A9,S1PR1,S1PR2,SDC4,TRAPPC2,VEGFC
hsa-miR-4696	102	5	0.833619	0.72344	0.927622	AR,CALM1,CD209,ERCC1,PARP1
hsa-miR-4726-5p	83	4	0.819558	0.726753	0.927622	CCL5,EFNB1,PDE4C,UGDH
hsa-miR-5190	63	3	0.809801	0.724487	0.927622	CCL22,IGFBP5,TP53INP1
hsa-miR-580-3p	121	6	0.843264	0.722453	0.927622	GGCX,HTR2A,ITGA2,PARP1,SERPINA4,TP53INP1
hsa-miR-6087	140	7	0.850291	0.72285	0.927622	ABCC5,CCR4,CECR1,FAAH,IGF1,MDM4,PDE4C
hsa-miR-663b	43	2	0.790969	0.728128	0.927622	HMGA1,SMAD7
hsa-miR-6728-5p	63	3	0.809801	0.724487	0.927622	EMB,IGFBP5,IVD
hsa-miR-6741-5p	43	2	0.790969	0.728128	0.927622	DIABLO,ULK1
hsa-miR-6744-5p	43	2	0.790969	0.728128	0.927622	EPHA4,ITGA2
hsa-miR-6759-3p	43	2	0.790969	0.728128	0.927622	DDR2,UBE2K
hsa-miR-7155-3p	43	2	0.790969	0.728128	0.927622	ALG1,ETV3
hsa-miR-8076	63	3	0.809801	0.724487	0.927622	SLC38A1,SUMO1,TNFRSF21
hsa-miR-1236-3p	216	11	0.866037	0.73065	0.928509	ANP32A,AQP3,CASP1,CMKLR1,EZH2,HMGA1,HMGB1,ITGA1,MTSS1,NODAL,S1PR1
hsa-miR-3180	64	3	0.797148	0.734346	0.928509	ENG,FSCN1,OLR1
hsa-miR-3180-3p	64	3	0.797148	0.734346	0.928509	ENG,FSCN1,OLR1
hsa-miR-3196	64	3	0.797148	0.734346	0.928509	ENG,FSCN1,OLR1
hsa-miR-365a-5p	103	5	0.825525	0.731323	0.928509	CCS,IL7R,PARP1,S1PR3,STAT3
hsa-miR-365b-5p	103	5	0.825525	0.731323	0.928509	CCS,IL7R,PARP1,S1PR3,STAT3
hsa-miR-4268	64	3	0.797148	0.734346	0.928509	ALDH1A2,IGFBP5,SLC2A1
hsa-miR-4470	64	3	0.797148	0.734346	0.928509	HIF1A,KRT74,MDM2
hsa-miR-4640-5p	84	4	0.809801	0.735379	0.928509	CCL5,EFNB1,PDE4C,UGDH
hsa-miR-4772-3p	308	16	0.883419	0.731139	0.928509	A1BG,ALG1,BMP7,C3,ERCC8,FGFR1,HMGB1,HPSE,IL17RA,IL5,MPZ,PDE4C,PDGFRA,PSMA1,SERPINA4,TTR
hsa-miR-497-3p	84	4	0.809801	0.735379	0.928509	COG5,IRF4,KRT10,MAPK8
hsa-miR-506-3p	84	4	0.809801	0.735379	0.928509	CHSY1,FSTL3,LMNB1,SOX9
hsa-miR-6505-5p	64	3	0.797148	0.734346	0.928509	BMP5,MDM2,NFAT5
hsa-miR-6809-5p	64	3	0.797148	0.734346	0.928509	HMGA1,HMGB1,PARP1
hsa-miR-6816-5p	64	3	0.797148	0.734346	0.928509	ENG,FSCN1,OLR1
hsa-miR-7158-3p	142	7	0.838315	0.736325	0.929151	CACNA2D4,CACNB2,CACNG8,IVD,PDE4D,PRKACB,STAT1
hsa-miR-203a-5p	44	2	0.772992	0.739801	0.930773	CD38,ESR2
hsa-miR-4292	104	5	0.817588	0.739043	0.930773	ARSA,CX3CL1,ITGB1,MPZ,SFRP1
hsa-miR-548b-3p	44	2	0.772992	0.739801	0.930773	MAP3K2,PGK1
hsa-miR-635	44	2	0.772992	0.739801	0.930773	HTRA1,IGF1R
hsa-miR-6828-5p	104	5	0.817588	0.739043	0.930773	AIDA,ASAH2,BGN,KIF5B,TUBB2A
hsa-miR-1206	85	4	0.800274	0.743799	0.932099	F2,FGF2,TP53INP1,UGDH
hsa-miR-3178	65	3	0.784884	0.743925	0.932099	IRAK3,JUN,MDM4
hsa-miR-500a-3p	85	4	0.800274	0.743799	0.932099	DST,MDM2,SOD2,TNFRSF13C
hsa-miR-504-3p	292	15	0.873587	0.741838	0.932099	ALG1,ANG,BAMBI,C3,CCR6,CCS,CDK4,CHDH,F2,F2RL1,FBXW11,MAPK1,RHOA,SUMO1,XIAP
hsa-miR-580-5p	65	3	0.784884	0.743925	0.932099	CACNG7,LRP6,TNFAIP3
hsa-miR-6501-5p	162	8	0.839794	0.742958	0.932099	BAMBI,CCS,CDK4,F2RL1,GSR,MAPK14,SMAD2,XIAP
hsa-miR-767-5p	124	6	0.822862	0.743908	0.932099	CASP8,CCS,CXCL10,ENPP2,MDM2,PAX5
hsa-miR-4779	200	10	0.850291	0.745081	0.932448	CACNA2D2,EPHB2,FTO,HHIP,IGF2,PDE4A,PPARA,RHOA,SOCS1,VASH1
hsa-miR-7703	311	16	0.874898	0.744769	0.932448	A1BG,C3,CD209,CHRFAM7A,FASLG,HBP1,KIF5B,LYZ,MAPK8,MDM2,NPY4R,S1PR2,TNFRSF13C,TRAPPC2,UGDH,VEGFC
hsa-miR-3658	105	5	0.809801	0.746599	0.933248	CLEC4D,EIF4G2,TLR4,TNFAIP3,TRIB1
hsa-miR-6765-3p	105	5	0.809801	0.746599	0.933248	AOC3,CXCL12,GRAP2,NPR1,SPCS1
hsa-let-7a-2-3p	67	3	0.761455	0.762253	0.934134	HMGA2,OLR1,TP53INP1
hsa-let-7g-3p	67	3	0.761455	0.762253	0.934134	HMGA2,OLR1,TP53INP1
hsa-miR-1273d	46	2	0.739384	0.761862	0.934134	SERPINE1,UBE2K
hsa-miR-1281	144	7	0.826672	0.749337	0.934134	FGFR1,GFPT1,GSR,HMGB1,KPNA2,MPZ,TNFRSF13C
hsa-miR-1298-5p	46	2	0.739384	0.761862	0.934134	EDN1,PLCG1
hsa-miR-194-3p	87	4	0.781877	0.760022	0.934134	RARA,SNAP25,SUMO1,TP53
hsa-miR-2114-5p	87	4	0.781877	0.760022	0.934134	ETV3,HEXA,ITGB1,PLA2G4A
hsa-miR-25-3p	201	10	0.846061	0.750555	0.934134	CDKN1C,DDIT4,EZH2,FASLG,KIF5B,MDM2,NPY4R,SOX11,TLR3,TNFRSF13C
hsa-miR-345-3p	66	3	0.772992	0.753226	0.934134	DLL4,FAM46A,UBE2G1
hsa-miR-3689a-3p	478	25	0.889426	0.756809	0.934134	ADAMTS4,AHR,ATF6,C3,CACNG8,CCL22,CECR1,CLEC7A,COL5A1,CPM,DUSP19,EPHB2,ETV3,FTO,GGCX,HAVCR2,IGF1,IRAK3,NPR1,PDGFRA,PFKFB3,RARA,SGTB,TNFRSF13C,TRIB1
hsa-miR-3689b-3p	478	25	0.889426	0.756809	0.934134	ADAMTS4,AHR,ATF6,C3,CACNG8,CCL22,CECR1,CLEC7A,COL5A1,CPM,DUSP19,EPHB2,ETV3,FTO,GGCX,HAVCR2,IGF1,IRAK3,NPR1,PDGFRA,PFKFB3,RARA,SGTB,TNFRSF13C,TRIB1
hsa-miR-3689c	478	25	0.889426	0.756809	0.934134	ADAMTS4,AHR,ATF6,C3,CACNG8,CCL22,CECR1,CLEC7A,COL5A1,CPM,DUSP19,EPHB2,ETV3,FTO,GGCX,HAVCR2,IGF1,IRAK3,NPR1,PDGFRA,PFKFB3,RARA,SGTB,TNFRSF13C,TRIB1
hsa-miR-375	46	2	0.739384	0.761862	0.934134	JAK2,XIAP
hsa-miR-3912-5p	46	2	0.739384	0.761862	0.934134	CD59,GFPT1
hsa-miR-4474-3p	45	2	0.755814	0.751042	0.934134	CTNNB1,IL7R
hsa-miR-4477a	106	5	0.802161	0.753991	0.934134	CD2AP,CEBPB,CHSY1,CLEC4D,WNT16
hsa-miR-449b-5p	86	4	0.790969	0.752013	0.934134	EFNB1,HDAC1,SIRT1,SPAM1
hsa-miR-4509	45	2	0.755814	0.751042	0.934134	HMGB1,SCN1A
hsa-miR-451b	107	5	0.794665	0.761222	0.934134	CD209,ERCC1,MAF,NFATC2,XIAP
hsa-miR-4524b-3p	163	8	0.834642	0.749036	0.934134	AR,CACNB1,CXCR2,F2,KLF6,NCOA3,P2RX7,PLA2G7
hsa-miR-4683	67	3	0.761455	0.762253	0.934134	ENPP1,SIK3,TUBB2A
hsa-miR-4704-3p	46	2	0.739384	0.761862	0.934134	DDR2,LNPEP
hsa-miR-4746-3p	46	2	0.739384	0.761862	0.934134	CLEC7A,HEXA
hsa-miR-4801	87	4	0.781877	0.760022	0.934134	CACNA2D1,HFE,OLR1,TP53INP1
hsa-miR-493-3p	66	3	0.772992	0.753226	0.934134	CALM1,PRKCH,XPR1
hsa-miR-500a-5p	125	6	0.81628	0.750788	0.934134	BAMBI,GRIN2B,HAS2,NR2C2,SIK3,STAT1
hsa-miR-5680	145	7	0.820971	0.755669	0.934134	IL6R,MDM2,NPPC,SMAD2,THBS1,TUBB2A,TUBB8
hsa-miR-584-3p	46	2	0.739384	0.761862	0.934134	ATF3,CAV1
hsa-miR-6762-5p	46	2	0.739384	0.761862	0.934134	ADAMTS14,RHOA
hsa-miR-6792-5p	66	3	0.772992	0.753226	0.934134	FSCN1,G3BP1,SLC25A27
hsa-miR-6845-5p	46	2	0.739384	0.761862	0.934134	ADAMTS14,RHOA
hsa-miR-6857-3p	86	4	0.790969	0.752013	0.934134	DDR2,FGF1,HSPD1,PDE4D
hsa-miR-744-5p	45	2	0.755814	0.751042	0.934134	CACNA1A,F2R
hsa-miR-92b-3p	294	15	0.867644	0.750998	0.934134	ADAM10,CD69,CDKN1C,DDIT4,FAM46A,FASLG,ICAM1,KIF5B,MBD2,MDM2,NPY4R,SMAD7,SOX11,TLR3,TNFRSF13C
hsa-miR-1273h-5p	480	25	0.88572	0.763826	0.935371	ADAMTS4,AHR,ATF6,C3,CACNG8,CCL22,CECR1,CLEC7A,COL5A1,CPM,DUSP19,EPHB2,ETV3,FTO,GGCX,HAVCR2,IGF1,IRAK3,NPR1,PDGFRA,PFKFB3,RARA,SGTB,TNFRSF13C,TRIB1
hsa-miR-4695-3p	127	6	0.803425	0.764143	0.935371	ANG,CDK4,IL6R,MAPK1,SCN7A,SOD2
hsa-miR-4731-3p	88	4	0.772992	0.76783	0.937915	CACNA2D1,HFE,OLR1,TP53INP1
hsa-miR-6779-5p	481	25	0.883879	0.767285	0.937915	ADAMTS4,AHR,ATF6,C3,CACNG8,CCL22,CECR1,CLEC7A,COL5A1,CPM,DUSP19,EPHB2,ETV3,FTO,GGCX,HAVCR2,IGF1,IRAK3,NPR1,PDGFRA,PFKFB3,RARA,SGTB,TNFRSF13C,TRIB1
hsa-miR-6818-3p	147	7	0.809801	0.767987	0.937915	CLEC4D,F2,HHIP,S1PR2,ULK1,XIAP,XPR1
hsa-miR-944	88	4	0.772992	0.76783	0.937915	APP,MDM2,NPR1,NR3C2
hsa-miR-216a-3p	186	9	0.822862	0.771648	0.938831	ADAMTS5,CCR4,HMGA1,HMOX1,LNPEP,S1PR2,SLC26A2,TP53INP2,WRN
hsa-miR-3668	47	2	0.723652	0.772271	0.938831	ANKH,ESR1
hsa-miR-3681-3p	186	9	0.822862	0.771648	0.938831	ADAMTS5,CCR4,HMGA1,HMOX1,LNPEP,S1PR2,SLC26A2,TP53INP2,WRN
hsa-miR-4461	47	2	0.723652	0.772271	0.938831	GFPT1,HMGB2
hsa-miR-4640-3p	47	2	0.723652	0.772271	0.938831	MAF,ZC3HAV1
hsa-miR-5581-3p	47	2	0.723652	0.772271	0.938831	HAS2,STAT3
hsa-miR-619-3p	47	2	0.723652	0.772271	0.938831	PARP1,TGFB2
hsa-miR-6827-5p	68	3	0.750257	0.771011	0.938831	CTRC,MAP3K2,PEAR1
hsa-miR-4421	148	7	0.804329	0.773974	0.940362	FAM46A,GSR,HHIP,S1PR2,TFPI,UGDH,XIAP
hsa-miR-197-3p	281	14	0.847265	0.775608	0.941272	ALG1,CACNG8,CHSY1,GLA,HNRNPD,IGFBP5,IL1R1,LAIR1,LRP4,SERPINA3,SOD2,SOX11,SSC5D,TMSB4X
hsa-miR-5695	109	5	0.780084	0.775199	0.941272	ADAM17,CACNA1A,CHST4,MRPL49,NOTCH1
hsa-miR-1197	48	2	0.708576	0.782281	0.941844	AHR,LNPEP
hsa-miR-1255b-2-3p	48	2	0.708576	0.782281	0.941844	ADAMTS4,DSE
hsa-miR-3194-5p	69	3	0.739384	0.779502	0.941844	CXCR2,NODAL,PGRMC1
hsa-miR-3977	69	3	0.739384	0.779502	0.941844	SCN9A,SERPINE1,VASH1
hsa-miR-4494	69	3	0.739384	0.779502	0.941844	ARNTL,COL9A2,G3BP1
hsa-miR-4695-5p	226	11	0.827717	0.781787	0.941844	CACNG8,CCR4,EFNB1,EIF2AK2,FAAH,FTO,GSR,HSP90B1,PDPN,SOAT1,SOCS1
hsa-miR-4707-3p	90	4	0.755814	0.782847	0.941844	G3BP1,HMGB1,PGK1,THRA
hsa-miR-5011-3p	48	2	0.708576	0.782281	0.941844	CASP3,EPHA4
hsa-miR-508-5p	337	17	0.857861	0.776743	0.941844	A1BG,CD209,CD59,CHRFAM7A,EBI3,ERCC1,G3BP1,HPSE,LYZ,MDM2,NPY4R,PON1,S1PR2,TRAPPC2,UGDH,VEGFC,XIAP
hsa-miR-525-5p	110	5	0.772992	0.781949	0.941844	CALCR,CD59,GRIN2B,HMOX1,IL12RB2
hsa-miR-548l	130	6	0.784884	0.783171	0.941844	ETV3,HMGB2,IGFBP5,IL6ST,PSMA1,XIAP
hsa-miR-647	48	2	0.708576	0.782281	0.941844	IL5,PCSK6
hsa-miR-6514-3p	168	8	0.809801	0.77791	0.941844	CACNG8,CCR2,F2RL1,GNL3,HMGB2,IGF1,OLR1,SLC2A1
hsa-miR-6734-5p	90	4	0.755814	0.782847	0.941844	ABCC5,MAP2K6,OLR1,TLR5
hsa-miR-7106-5p	575	30	0.88726	0.778009	0.941844	AHR,ATF6,C3,CACNA1C,CCL11,CECR1,CHST11,CLEC7A,COL5A1,CPM,DUSP19,EPHB2,FAAH,GGCX,HAVCR2,IGF1,IRAK3,MAZ,NPR1,PAX5,PDE4A,PDGFRA,PFKFB3,PRELP,RARA,SDC4,SGTB,THRA,TNFRSF13C,VASH1
hsa-miR-7114-5p	48	2	0.708576	0.782281	0.941844	CD86,MTHFR
hsa-miR-1185-1-3p	92	4	0.739384	0.797081	0.944145	MDM2,MSH6,TGFBR2,TP53INP1
hsa-miR-124-5p	49	2	0.694115	0.791903	0.944145	HLA-DRA,SDC3
hsa-miR-128-1-5p	49	2	0.694115	0.791903	0.944145	IL21R,RHOA
hsa-miR-128-2-5p	49	2	0.694115	0.791903	0.944145	IL21R,RHOA
hsa-miR-138-1-3p	49	2	0.694115	0.791903	0.944145	IGFBP4,YY1
hsa-miR-215-3p	92	4	0.739384	0.797081	0.944145	COL9A1,MAPK14,SLC26A2,SLC38A1
hsa-miR-3672	210	10	0.809801	0.796191	0.944145	CD82,CXCL10,FZD5,GFPT1,MAPK14,OLR1,PDE4C,PLCG1,TRAPPC2,UGDH
hsa-miR-3908	49	2	0.694115	0.791903	0.944145	APP,IL6ST
hsa-miR-4468	92	4	0.739384	0.797081	0.944145	CAV1,EMB,FAM46A,ITGA2
hsa-miR-4525	112	5	0.759189	0.794977	0.944145	AR,IGF1R,MTHFR,PRELP,SUMO1
hsa-miR-4708-3p	49	2	0.694115	0.791903	0.944145	PLK1,SERPINA4
hsa-miR-4740-3p	91	4	0.747509	0.79006	0.944145	APOA1,CCS,F2,S1PR3
hsa-miR-4760-5p	49	2	0.694115	0.791903	0.944145	PHEX,SOX11
hsa-miR-485-5p	416	21	0.858467	0.795489	0.944145	ADM,ARSA,C3,CACNG8,CASP8,CCL22,DNAJC3,DOT1L,EIF2AK2,GFPT1,GSR,HSP90B1,IGF1,MRPL49,NPR1,PDPN,PLA2G4A,PYCARD,SLPI,SOAT1,TRAPPC2
hsa-miR-498	229	11	0.816874	0.795695	0.944145	CDK6,CPM,DDIT4,EPHA4,HSPD1,IL17RA,MAPK1,MSH3,PDE4C,RBFOX1,TNFRSF13C
hsa-miR-5010-5p	112	5	0.759189	0.794977	0.944145	AR,IGF1R,MTHFR,PRELP,SUMO1
hsa-miR-5088-5p	49	2	0.694115	0.791903	0.944145	FSCN1,TNFRSF10B
hsa-miR-520a-5p	111	5	0.766028	0.788541	0.944145	CALCR,CD59,GRIN2B,HMOX1,IL12RB2
hsa-miR-552-3p	131	6	0.778893	0.789248	0.944145	AR,NFAT5,SLC6A4,SOD2,SUMO1,TUBA1B
hsa-miR-5700	70	3	0.728821	0.787733	0.944145	SUMO1,TNFAIP3,ZFP36
hsa-miR-6715b-3p	71	3	0.718556	0.795707	0.944145	MKX,MYD88,NACA2
hsa-miR-6773-3p	112	5	0.759189	0.794977	0.944145	COL9A1,MAPK1,MAPK14,SLC26A2,SLC38A1
hsa-miR-6838-5p	286	14	0.832453	0.796641	0.944145	ADORA3,APP,CDK6,EFNB2,KIF5B,LAMC1,MAP3K7,MKX,MTHFR,PDCD1,PDE4D,SMAD7,TFAP2A,TUBB2A
hsa-miR-6864-3p	210	10	0.809801	0.796191	0.944145	CD82,CXCL10,FZD5,GFPT1,MAPK14,OLR1,PDE4C,PLCG1,TRAPPC2,UGDH
hsa-miR-6875-3p	246	12	0.829552	0.786817	0.944145	BDKRB2,CMKLR1,HAS2,IL15,KRT74,NODAL,PTPN11,STAT3,TBCA,TMSB4X,TNFAIP3,TSKU
hsa-miR-6885-5p	70	3	0.728821	0.787733	0.944145	EP300,HOXD9,WWP2
hsa-miR-8061	49	2	0.694115	0.791903	0.944145	PHEX,SOX11
hsa-miR-3682-5p	50	2	0.680233	0.801147	0.947905	HMGCR,MKX
hsa-miR-758-5p	50	2	0.680233	0.801147	0.947905	CACNA2D3,ERCC8
hsa-miR-1283	73	3	0.698869	0.810905	0.94993	ADAMTS5,PTPRK,SOD2
hsa-miR-1288-5p	51	2	0.666895	0.810024	0.94993	CACNG6,STAT3
hsa-miR-1293	94	4	0.723652	0.810552	0.94993	SLC38A1,TRAF6,ULK1,VEGFA
hsa-miR-1301-3p	73	3	0.698869	0.810905	0.94993	CTRC,DST,PLK1
hsa-miR-1915-5p	51	2	0.666895	0.810024	0.94993	CALM1,IGF2
hsa-miR-216a-5p	134	6	0.761455	0.8067	0.94993	ALG1,C3,CD44,CDK4,LAMC1,TUBB2A
hsa-miR-3622b-3p	93	4	0.731433	0.80391	0.94993	ABCC5,AOC3,GRAP2,HMGB2
hsa-miR-4483	93	4	0.731433	0.80391	0.94993	SLC38A1,TRAF6,ULK1,VEGFA
hsa-miR-4653-3p	51	2	0.666895	0.810024	0.94993	ERCC8,PTPRC
hsa-miR-4756-3p	94	4	0.723652	0.810552	0.94993	GRAP2,MAP3K2,PDCD1,SDC1
hsa-miR-4793-3p	289	14	0.823812	0.808566	0.94993	A1BG,C3,CD209,HMGB2,MDM2,NR3C1,S1PR2,SOD2,TNFRSF13C,TP53INP1,TRAPPC2,UGDH,VEGFC,XIAP
hsa-miR-5047	73	3	0.698869	0.810905	0.94993	CTRC,DST,PLK1
hsa-miR-513b-5p	114	5	0.745869	0.807386	0.94993	GNL3,GRM5,MAPK14,SLC38A1,SOD2
hsa-miR-548at-3p	73	3	0.698869	0.810905	0.94993	HNRNPD,IL6R,KDR
hsa-miR-548ay-3p	73	3	0.698869	0.810905	0.94993	HNRNPD,IL6R,KDR
hsa-miR-6777-5p	51	2	0.666895	0.810024	0.94993	PLCG1,THBS1
hsa-miR-8077	51	2	0.666895	0.810024	0.94993	EFNB2,TUBB2A
hsa-miR-8082	134	6	0.761455	0.8067	0.94993	ADAMTS4,ANG,CCR6,RRM2,SUMO1,TUBA1B
hsa-miR-5690	194	9	0.78893	0.811626	0.950251	C3,CACNG8,HEXA,IGFBP4,MRPL49,MYD88,PDPN,PLA2G4A,SOAT1
hsa-miR-1185-2-3p	95	4	0.716035	0.817009	0.950727	MDM2,MSH6,TGFBR2,TP53INP1
hsa-miR-15b-3p	52	2	0.65407	0.818547	0.950727	SSFA2,XIAP
hsa-miR-204-3p	95	4	0.716035	0.817009	0.950727	CHST4,COL9A2,TGFBR1,TREM1
hsa-miR-3074-3p	52	2	0.65407	0.818547	0.950727	PAPSS2,SUMO1
hsa-miR-3152-5p	74	3	0.689425	0.818138	0.950727	AHR,MAPK14,TNFRSF10A
hsa-miR-337-3p	74	3	0.689425	0.818138	0.950727	CASP1,MBD2,STAT3
hsa-miR-3921	74	3	0.689425	0.818138	0.950727	A1CF,P2RX7,TRIB1
hsa-miR-4649-3p	384	19	0.841434	0.812735	0.950727	ARSA,C3,CACNG8,CASP8,CD209,EIF2AK2,FSCN1,HSP90B1,IGF1,MRPL49,NPR1,NUCB2,PDPN,PLA2G4A,SLPI,SOAT1,TGFBR2,TRAPPC2,TUBB2A
hsa-miR-4665-5p	115	5	0.739384	0.813363	0.950727	AR,HOXD9,MTHFR,PRELP,SUMO1
hsa-miR-6765-5p	74	3	0.689425	0.818138	0.950727	IGF1,PYCARD,TRAF6
hsa-miR-6858-3p	116	5	0.73301	0.819191	0.950727	CCS,GRIN2B,NODAL,PGRMC1,XIAP
hsa-miR-744-3p	175	8	0.777409	0.814144	0.950727	BAMBI,CCS,CDK4,F2RL1,GSR,MAPK14,TP53INP1,XIAP
hsa-miR-873-5p	195	9	0.784884	0.816229	0.950727	AOC3,CAV1,G3BP1,ITGA2,PAPSS2,SDC4,STK11,TFAP2A,TPI1
hsa-miR-892c-5p	74	3	0.689425	0.818138	0.950727	DDR2,SLC38A1,SOD2
hsa-miR-922	116	5	0.73301	0.819191	0.950727	KIF5B,LAMC1,MAP2K6,PDCD1,STAT3
hsa-miR-940	460	23	0.850291	0.818044	0.950727	ARSA,C3,CACNG8,CASP8,EBI3,EIF2AK2,G3BP1,GGCX,HAVCR2,HIF1A,IGF1R,IRAK3,MAP3K7,MRPL49,NPR1,NPY4R,PDPN,PLA2G4A,RARA,RECK,SOAT1,SOX11,TRAPPC2
hsa-miR-363-3p	196	9	0.78088	0.820746	0.952012	CDKN1A,DDIT4,FASLG,KIF5B,MDM2,NPY4R,SOX11,TLR3,TNFRSF13C
hsa-miR-146a-3p	96	4	0.708576	0.823284	0.953978	A1CF,P2RX7,SOD2,SPCS1
hsa-miR-202-5p	75	3	0.680233	0.825135	0.953978	CASP1,EIF2AK2,MBD2
hsa-miR-455-3p	331	16	0.822034	0.823952	0.953978	AHR,APP,C3,CCR4,CIITA,CXCL16,DUSP19,FAAH,FSTL3,IGF1,ITGB1,MAP3K2,PDGFRA,THBS1,TNFRSF13C,TRAF6
hsa-miR-4653-5p	75	3	0.680233	0.825135	0.953978	A1CF,P2RX7,TRIB1
hsa-miR-4762-5p	117	5	0.726745	0.824872	0.953978	ENPP2,MAPK14,SERPINB5,TP53INP1,XIAP
hsa-miR-6893-5p	462	23	0.84661	0.824014	0.953978	ARSA,C3,CACNG8,CASP8,EBI3,EIF2AK2,G3BP1,GGCX,HAVCR2,HIF1A,IGF1R,IRAK3,MAP3K7,MRPL49,NPR1,NPY4R,PDPN,PLA2G4A,RARA,RECK,SOAT1,SOX11,TRAPPC2
hsa-miR-566	53	2	0.641729	0.826724	0.954777	HEXA,MAPK1
hsa-miR-93-3p	53	2	0.641729	0.826724	0.954777	PEAR1,SCN7A
hsa-miR-513a-5p	158	7	0.753423	0.827654	0.955331	ARNTL,MAPK1,OLR1,PRELP,SLC26A2,TXNDC5,ZFP36
hsa-miR-4267	138	6	0.739384	0.828191	0.955432	ATF3,GRIN2B,PARD3B,PGRMC1,SLC2A1,TNFRSF13C
hsa-miR-1285-5p	54	2	0.629845	0.834569	0.957075	G3BP1,SOD2
hsa-miR-138-2-3p	76	3	0.671283	0.8319	0.957075	LMNB1,SERPINA3,STAT3
hsa-miR-3665	118	5	0.720586	0.830407	0.957075	DNAJC15,EPHB2,GGCX,PRELP,THBS1
hsa-miR-4491	54	2	0.629845	0.834569	0.957075	ASAH2,SOD2
hsa-miR-4528	54	2	0.629845	0.834569	0.957075	SOX11,THBS1
hsa-miR-4657	54	2	0.629845	0.834569	0.957075	ASAH2,SOD2
hsa-miR-4747-5p	199	9	0.769108	0.833788	0.957075	APOA1,CACNB1,CPM,KIF5B,NPY4R,OLR1,RARA,SNX19,TUBB2A
hsa-miR-5196-5p	199	9	0.769108	0.833788	0.957075	APOA1,CACNB1,CPM,KIF5B,NPY4R,OLR1,RARA,SNX19,TUBB2A
hsa-miR-548as-3p	139	6	0.734064	0.833255	0.957075	CD59,HNRNPD,JAK2,KDR,SDC4,SOD2
hsa-miR-6808-5p	465	23	0.841148	0.832703	0.957075	ARSA,C3,CACNG8,CASP8,EBI3,EIF2AK2,G3BP1,GGCX,HAVCR2,HIF1A,IGF1R,IRAK3,MAP3K7,MRPL49,NPR1,NPY4R,PDPN,PLA2G4A,RARA,RECK,SOAT1,SOX11,TRAPPC2
hsa-miR-7159-3p	76	3	0.671283	0.8319	0.957075	LMNB1,MAPK14,SOD2
hsa-miR-4731-5p	316	15	0.807238	0.837486	0.959818	CACNA1C,CCL5,CCS,CD28,ESR2,F2RL1,HAS2,HMGB1,PDE4C,SGTB,SLC6A4,THRA,TLR7,VDR,WWP2
hsa-miR-6504-3p	297	14	0.801621	0.837865	0.959818	AOC3,C3,CACNG8,CCL5,CCS,ESR2,GPR180,IL6R,IVD,NFATC2,SLC6A4,SREBF2,TUBA1B,YY1
hsa-miR-671-5p	77	3	0.662565	0.838439	0.959958	ASAH2,CTNNBIP1,SOD2
hsa-miR-1273e	355	17	0.814363	0.840615	0.960002	AHR,C3,CADM1,CCR4,FAAH,GSR,HHIP,HSP90B1,ITGA2,NPY4R,PCSK6,PEAR1,PYCARD,RRM2,TFPI,TP53INP1,UBE2K
hsa-miR-1914-5p	55	2	0.618394	0.842091	0.960002	CACNA1B,SLC2A1
hsa-miR-32-3p	99	4	0.687104	0.841047	0.960002	IL7R,KIF5B,NAMPT,PPARGC1A
hsa-miR-5100	55	2	0.618394	0.842091	0.960002	CACNG6,MAF
hsa-miR-613	55	2	0.618394	0.842091	0.960002	HSP90B1,NFAT5
hsa-miR-6499-3p	524	26	0.8438	0.841458	0.960002	AHR,ALG1,ANG,BAMBI,C3,CCR4,CCS,CHDH,CIITA,CLEC7A,CXCL16,DUSP19,EFNB1,F2,FAAH,IGF1,IRF1,MAPK1,MDM2,OPRL1,PYCARD,RHOA,THBS1,THRA,TNFRSF13C,TRAF6
hsa-miR-6715a-3p	55	2	0.618394	0.842091	0.960002	MKX,NACA2
hsa-miR-7151-3p	355	17	0.814363	0.840615	0.960002	C3,CACNG8,CCL5,CCS,EIF4G2,ESR2,GSR,IL6R,IMPA1,IVD,S1PR3,SLC6A4,STAT3,TUBA1B,UBE2K,VDR,XIAP
hsa-miR-2276-3p	141	6	0.723652	0.843023	0.960549	CCS,ERCC8,GSR,LDLR,PDGFRA,SERPINA4
hsa-miR-1271-3p	79	3	0.645791	0.850859	0.961834	CPM,NPR1,SOX11
hsa-miR-1827	546	27	0.840947	0.850076	0.961834	ARSA,C3,CACNG8,CASP8,CD209,CIITA,DUSP19,EFNB1,GSR,HAVCR2,HSP90B1,MRPL49,NFAT5,NPR1,NPY4R,PDGFRA,PDPN,PLA2G4A,SLPI,SOAT1,SPAM1,TG,THBS1,TNFRSF13C,TRAF6,TRAPPC2,TUBB2A
hsa-miR-18a-3p	100	4	0.680233	0.846625	0.961834	IGFBP5,MSH3,SMAD3,WISP3
hsa-miR-2681-5p	101	4	0.673498	0.852037	0.961834	JUN,MKX,STEAP4,ZMYM2
hsa-miR-3660	56	2	0.607351	0.849302	0.961834	GFPT1,NODAL
hsa-miR-4258	79	3	0.645791	0.850859	0.961834	CACNG8,ICAM3,PDE4C
hsa-miR-4289	56	2	0.607351	0.849302	0.961834	HPGD,SOD2
hsa-miR-5095	359	17	0.80529	0.85275	0.961834	C3,CACNG8,CCL5,CCS,EIF4G2,ESR2,GSR,IL6R,IMPA1,IVD,S1PR3,SLC6A4,STAT3,TUBA1B,UBE2K,VDR,XIAP
hsa-miR-510-3p	142	6	0.718556	0.84773	0.961834	A1CF,CCR5,GRM5,IGFBP5,TBCA,TGFB2
hsa-miR-550a-3-5p	79	3	0.645791	0.850859	0.961834	CPM,NPR1,SOX11
hsa-miR-550a-5p	79	3	0.645791	0.850859	0.961834	CPM,NPR1,SOX11
hsa-miR-5698	378	18	0.809801	0.852658	0.961834	ALG1,ANG,AR,BAMBI,C3,CCL22,CCS,CHDH,F2,HHIP,IGF1R,MAPK1,MTHFR,PRELP,SNX19,STK11,SUMO1,THRA
hsa-miR-6079	100	4	0.680233	0.846625	0.961834	ASAH2,DNAJC3,G3BP1,PARP1
hsa-miR-627-5p	56	2	0.607351	0.849302	0.961834	EFNB2,PTPRB
hsa-miR-676-5p	101	4	0.673498	0.852037	0.961834	EPHA4,MTSS1,PYCARD,TREM1
hsa-miR-6769a-5p	101	4	0.673498	0.852037	0.961834	ADM,SAA1,TRAF6,TRAPPC2
hsa-miR-6776-3p	56	2	0.607351	0.849302	0.961834	DSE,HOXD9
hsa-miR-7106-3p	56	2	0.607351	0.849302	0.961834	CACNB1,TNFRSF13C
hsa-miR-8079	101	4	0.673498	0.852037	0.961834	CACNG8,CCR6,DDIT4,HAS2
hsa-miR-1178-3p	59	2	0.576469	0.869168	0.962092	HUNK,STAT3
hsa-miR-122-3p	58	2	0.586408	0.86283	0.962092	CCS,HMGB1
hsa-miR-1245a	103	4	0.66042	0.862375	0.962092	CACNG8,CCR6,DDIT4,HAS2
hsa-miR-1267	113	4	0.601976	0.905244	0.962092	BAMBI,CCS,CDK4,MAPK14
hsa-miR-1299	66	2	0.515328	0.906503	0.962092	ADAMTS5,ZFP36
hsa-miR-1306-5p	179	7	0.665032	0.907486	0.962092	ALG1,C3,F2,GSR,KRT74,PDE4C,SERPINC1
hsa-miR-139-5p	64	2	0.531432	0.896998	0.962092	HMGB2,IGF1R
hsa-miR-149-3p	590	29	0.835879	0.865755	0.962092	AHR,ATF6,C3,CACNB1,CECR1,CLEC7A,COL5A1,CPM,DUSP19,EPHB2,GGCX,HAVCR2,HHIP,IGF1,IGFBP4,IRAK3,NFAT5,NGFR,NPR1,PDGFRA,RRM2,SGTB,SNX19,SREBF2,STK11,SUMO1,THRA,TP53,TRAF6
hsa-miR-15a-3p	57	2	0.596696	0.856211	0.962092	AGBL3,PGRMC1
hsa-miR-188-3p	107	4	0.635732	0.881206	0.962092	CCR4,ERCC1,HAS2,SCN9A
hsa-miR-196b-5p	63	2	0.539867	0.891915	0.962092	MAP3K2,MAPK1
hsa-miR-199b-3p	60	2	0.566861	0.875236	0.962092	FGF2,SOD2
hsa-miR-20a-3p	57	2	0.596696	0.856211	0.962092	HMGB2,TNFRSF21
hsa-miR-2278	82	3	0.622164	0.867927	0.962092	DIABLO,RHOA,TNFAIP3
hsa-miR-2682-3p	89	3	0.57323	0.901204	0.962092	ANXA5,DKK3,MAPK14
hsa-miR-3121-5p	111	4	0.612822	0.897756	0.962092	BTLA,CD44,ESR1,ITGA2
hsa-miR-3129-5p	59	2	0.576469	0.869168	0.962092	FGF2,SOD2
hsa-miR-3189-3p	62	2	0.548575	0.8866	0.962092	PARP1,XIAP
hsa-miR-3199	106	4	0.641729	0.87672	0.962092	CCS,IL7R,S1PR3,STAT3
hsa-miR-33a-5p	66	2	0.515328	0.906503	0.962092	EDN1,TSKU
hsa-miR-3622b-5p	136	5	0.625214	0.907762	0.962092	A1CF,CDK4,ITGB1,MAZ,PDE4C
hsa-miR-367-3p	195	8	0.697675	0.892822	0.962092	DDIT4,FASLG,KIF5B,MDM2,NPY4R,SOX11,TLR3,TNFRSF13C
hsa-miR-377-5p	316	14	0.753423	0.893712	0.962092	AHR,C3,CHDH,CIITA,CLEC7A,CTSB,DUSP19,GSR,IGF1,RHOB,TFPI,THBS1,TRAF6,TRIB1
hsa-miR-4257	197	8	0.690592	0.898882	0.962092	CAPZA1,CIITA,DUSP19,GSR,KPNA2,TG,THBS1,TWIST1
hsa-miR-4269	111	4	0.612822	0.897756	0.962092	CCS,MDM2,PPARGC1B,S1PR3
hsa-miR-4279	401	19	0.805762	0.863647	0.962092	CACNG8,CMKLR1,CPM,CXCR5,F2,GSR,HPSE,IL17RA,IL5,LIF,MAPK1,MAPK14,PDE4C,PTPRB,SLC26A2,TLR4,TTR,VDR,YY1
hsa-miR-4290	84	3	0.607351	0.878327	0.962092	CDKN1A,ESR1,SMAD3
hsa-miR-4311	134	5	0.634546	0.901037	0.962092	APP,BGN,HGFAC,TUBB2A,WRN
hsa-miR-4329	81	3	0.629845	0.862439	0.962092	CHSY1,HTR2A,ZDHHC2
hsa-miR-4426	63	2	0.539867	0.891915	0.962092	IL17RA,PPARA
hsa-miR-4437	65	2	0.523256	0.901858	0.962092	F2,G3BP1
hsa-miR-4482-3p	81	3	0.629845	0.862439	0.962092	LMNB1,MAPK14,SOD2
hsa-miR-4496	90	3	0.566861	0.905285	0.962092	KIF5B,NFAT5,YY1
hsa-miR-4504	58	2	0.586408	0.86283	0.962092	CACNA1B,MDM2
hsa-miR-452-3p	82	3	0.622164	0.867927	0.962092	GFPT1,HMGB1,MAP3K2
hsa-miR-4526	57	2	0.596696	0.856211	0.962092	GFPT1,NODAL
hsa-miR-4647	63	2	0.539867	0.891915	0.962092	IL17RA,PPARA
hsa-miR-4662b	63	2	0.539867	0.891915	0.962092	IL17RA,PPARA
hsa-miR-4676-5p	107	4	0.635732	0.881206	0.962092	CCNA2,CCS,KLF6,XIAP
hsa-miR-4680-5p	131	5	0.649077	0.89015	0.962092	CACNB2,CCR2,CYP1A1,IVD,MAPK14
hsa-miR-4684-5p	212	9	0.721945	0.881936	0.962092	ACVRL1,ALG1,DKK3,HHIP,HMGB2,S1PR2,SOAT1,STAT3,XIAP
hsa-miR-4690-3p	59	2	0.576469	0.869168	0.962092	EBI3,WNT10A
hsa-miR-4714-5p	58	2	0.586408	0.86283	0.962092	CDK6,TMSB4X
hsa-miR-4726-3p	157	6	0.649904	0.905446	0.962092	CPM,ETV3,IGFBP5,IL6R,PTPRB,TNFRSF13C
hsa-miR-4728-5p	598	29	0.824697	0.882393	0.962092	AHR,ATF6,C3,CACNB1,CECR1,CLEC7A,COL5A1,CPM,DUSP19,EPHB2,GGCX,HAVCR2,HHIP,IGF1,IGFBP4,IRAK3,NFAT5,NGFR,NPR1,PDGFRA,RRM2,SGTB,SNX19,SREBF2,STK11,SUMO1,THRA,TP53,TRAF6
hsa-miR-4732-3p	60	2	0.566861	0.875236	0.962092	DDR2,GSR
hsa-miR-4768-3p	477	22	0.784336	0.905202	0.962092	ARSA,BAMBI,C3,CACNG8,CASP8,EIF2AK2,ENPP1,ERCC1,FTO,GRAP2,HSP90B1,MAPK1,MRPL49,NID1,NPY4R,PDPN,RECK,SMAD7,SOAT1,SREBF2,TRAPPC2,VCP
hsa-miR-5007-3p	65	2	0.523256	0.901858	0.962092	LNPEP,YY1
hsa-miR-5089-5p	328	15	0.777705	0.873995	0.962092	ALG1,CCL5,CCS,CD28,EMB,ESR2,F2RL1,HMGB1,IGFBP5,IVD,PDE4C,SLC6A4,TLR7,TNFRSF10B,WRN
hsa-miR-520f-5p	59	2	0.576469	0.869168	0.962092	DKK3,KIF5B
hsa-miR-548a-3p	132	5	0.64416	0.893889	0.962092	APP,ARNTL,CRLS1,IGFBP5,NDRG1
hsa-miR-548a-5p	136	5	0.625214	0.907762	0.962092	AQP3,CDK4,DDIT4,GRM5,XIAP
hsa-miR-548ab	136	5	0.625214	0.907762	0.962092	AQP3,CDK4,DDIT4,GRM5,XIAP
hsa-miR-548ad-5p	136	5	0.625214	0.907762	0.962092	AQP3,CDK4,DDIT4,GRM5,XIAP
hsa-miR-548ae-5p	136	5	0.625214	0.907762	0.962092	AQP3,CDK4,DDIT4,GRM5,XIAP
hsa-miR-548ak	136	5	0.625214	0.907762	0.962092	AQP3,CDK4,DDIT4,GRM5,XIAP
hsa-miR-548am-5p	136	5	0.625214	0.907762	0.962092	AQP3,CDK4,DDIT4,GRM5,XIAP
hsa-miR-548ap-5p	136	5	0.625214	0.907762	0.962092	AQP3,CDK4,DDIT4,GRM5,XIAP
hsa-miR-548aq-5p	136	5	0.625214	0.907762	0.962092	AQP3,CDK4,DDIT4,GRM5,XIAP
hsa-miR-548ar-3p	132	5	0.64416	0.893889	0.962092	APP,ARNTL,CRLS1,IGFBP5,NDRG1
hsa-miR-548ar-5p	136	5	0.625214	0.907762	0.962092	AQP3,CDK4,DDIT4,GRM5,XIAP
hsa-miR-548as-5p	136	5	0.625214	0.907762	0.962092	AQP3,CDK4,DDIT4,GRM5,XIAP
hsa-miR-548au-5p	136	5	0.625214	0.907762	0.962092	AQP3,CDK4,DDIT4,GRM5,XIAP
hsa-miR-548ay-5p	136	5	0.625214	0.907762	0.962092	AQP3,CDK4,DDIT4,GRM5,XIAP
hsa-miR-548az-3p	133	5	0.639317	0.897517	0.962092	APP,ARNTL,CRLS1,IGFBP5,NDRG1
hsa-miR-548b-5p	136	5	0.625214	0.907762	0.962092	AQP3,CDK4,DDIT4,GRM5,XIAP
hsa-miR-548bb-5p	136	5	0.625214	0.907762	0.962092	AQP3,CDK4,DDIT4,GRM5,XIAP
hsa-miR-548c-5p	136	5	0.625214	0.907762	0.962092	AQP3,CDK4,DDIT4,GRM5,XIAP
hsa-miR-548d-5p	136	5	0.625214	0.907762	0.962092	AQP3,CDK4,DDIT4,GRM5,XIAP
hsa-miR-548e-3p	132	5	0.64416	0.893889	0.962092	APP,ARNTL,CRLS1,IGFBP5,NDRG1
hsa-miR-548f-3p	132	5	0.64416	0.893889	0.962092	APP,ARNTL,CRLS1,IGFBP5,NDRG1
hsa-miR-548h-5p	135	5	0.629845	0.904451	0.962092	AQP3,CDK4,DDIT4,GRM5,XIAP
hsa-miR-548i	136	5	0.625214	0.907762	0.962092	AQP3,CDK4,DDIT4,GRM5,XIAP
hsa-miR-548j-5p	135	5	0.629845	0.904451	0.962092	AQP3,CDK4,DDIT4,GRM5,XIAP
hsa-miR-548o-5p	136	5	0.625214	0.907762	0.962092	AQP3,CDK4,DDIT4,GRM5,XIAP
hsa-miR-548w	136	5	0.625214	0.907762	0.962092	AQP3,CDK4,DDIT4,GRM5,XIAP
hsa-miR-548y	136	5	0.625214	0.907762	0.962092	AQP3,CDK4,DDIT4,GRM5,XIAP
hsa-miR-5584-5p	109	4	0.624067	0.889752	0.962092	APP,HMGXB3,TRAPPC2,WNT16
hsa-miR-5587-5p	82	3	0.622164	0.867927	0.962092	CDK6,MAP2K6,MAP3K2
hsa-miR-5588-3p	85	3	0.600206	0.883248	0.962092	HEXA,PLA2G4A,YY1
hsa-miR-5685	58	2	0.586408	0.86283	0.962092	EBI3,WNT10A
hsa-miR-5691	88	3	0.579744	0.896965	0.962092	CDK4,G3BP1,NCOA3
hsa-miR-5699-3p	148	6	0.689425	0.873605	0.962092	FAM46A,HHIP,S1PR2,TFPI,UGDH,XIAP
hsa-miR-575	106	4	0.641729	0.87672	0.962092	CCNA2,CCS,KLF6,XIAP
hsa-miR-6086	294	13	0.751958	0.887916	0.962092	AHR,C3,CIITA,CLEC7A,CTSB,DUSP19,GSR,IGF1,RHOB,TFPI,THBS1,TRAF6,TRIB1
hsa-miR-6090	57	2	0.596696	0.856211	0.962092	HMGA1,MAP3K2
hsa-miR-6131	209	9	0.732308	0.871976	0.962092	CACNG8,IL7R,IVD,LNPEP,NPR1,NR3C1,SGTB,TP53INP2,WISP3
hsa-miR-6501-3p	105	4	0.647841	0.872089	0.962092	CD209,ERCC1,FSCN1,VEGFC
hsa-miR-653-3p	58	2	0.586408	0.86283	0.962092	CILP2,FSTL1
hsa-miR-658	83	3	0.614668	0.873221	0.962092	ENG,HSP90B1,MDM4
hsa-miR-6715b-5p	111	4	0.612822	0.897756	0.962092	CCS,MDM2,PPARGC1B,S1PR3
hsa-miR-6748-3p	61	2	0.557568	0.881044	0.962092	FAM46A,VDR
hsa-miR-6748-5p	82	3	0.622164	0.867927	0.962092	SAA1,SLC38A1,TRAF6
hsa-miR-6768-3p	85	3	0.600206	0.883248	0.962092	CADM1,OCRL,RHOA
hsa-miR-6769b-5p	105	4	0.647841	0.872089	0.962092	ADM,SAA1,TRAF6,TRAPPC2
hsa-miR-6771-3p	176	7	0.676368	0.898477	0.962092	ALG1,GGCX,HEXA,IGF1,KIF5B,SOAT1,SOD2
hsa-miR-6780b-3p	81	3	0.629845	0.862439	0.962092	CACNA1C,MRPL49,SOD2
hsa-miR-6781-3p	89	3	0.57323	0.901204	0.962092	ANXA5,DKK3,MAPK14
hsa-miR-6785-5p	587	29	0.840151	0.859076	0.962092	AHR,ATF6,C3,CACNB1,CECR1,CLEC7A,COL5A1,CPM,DUSP19,EPHB2,GGCX,HAVCR2,HHIP,IGF1,IGFBP4,IRAK3,NFAT5,NGFR,NPR1,PDGFRA,RRM2,SGTB,SNX19,SREBF2,STK11,SUMO1,THRA,TP53,TRAF6
hsa-miR-6787-5p	90	3	0.566861	0.905285	0.962092	FSCN1,HEXA,PDE4C
hsa-miR-6798-5p	80	3	0.637718	0.856752	0.962092	CCL22,HMGB1,ZFP36
hsa-miR-6801-5p	80	3	0.637718	0.856752	0.962092	FSCN1,MAP3K2,RHOB
hsa-miR-6805-3p	88	3	0.579744	0.896965	0.962092	CDK4,G3BP1,NCOA3
hsa-miR-6814-5p	135	5	0.629845	0.904451	0.962092	CACNA2D1,CCS,EPHB2,MTHFR,XPR1
hsa-miR-6823-5p	85	3	0.600206	0.883248	0.962092	CHDH,CXCR2,ENG
hsa-miR-6847-5p	103	4	0.66042	0.862375	0.962092	CAPZA1,LAMC1,PTGES,RHOA
hsa-miR-6864-5p	58	2	0.586408	0.86283	0.962092	MDM2,MSH6
hsa-miR-6867-3p	195	8	0.697675	0.892822	0.962092	APLN,CCR5,CD68,MAPK1,MAPK14,PADI2,TFAP2A,TSKU
hsa-miR-6879-3p	107	4	0.635732	0.881206	0.962092	BTLA,CCR6,MDM2,SLC26A2
hsa-miR-6881-3p	215	9	0.711872	0.891251	0.962092	A1CF,ADM,APP,CMKLR1,HMGB1,IL15,ITGA1,TP53INP2,VASH1
hsa-miR-6883-5p	587	29	0.840151	0.859076	0.962092	AHR,ATF6,C3,CACNB1,CECR1,CLEC7A,COL5A1,CPM,DUSP19,EPHB2,GGCX,HAVCR2,HHIP,IGF1,IGFBP4,IRAK3,NFAT5,NGFR,NPR1,PDGFRA,RRM2,SGTB,SNX19,SREBF2,STK11,SUMO1,THRA,TP53,TRAF6
hsa-miR-6884-5p	390	18	0.784884	0.884167	0.962092	ADM,ARSA,C3,CACNG8,CASP8,CCL22,EIF2AK2,GSR,HSP90B1,IGF1,MRPL49,NPR1,PDPN,PLA2G4A,PYCARD,SLPI,SOAT1,TRAPPC2
hsa-miR-7160-5p	367	17	0.787736	0.87489	0.962092	ARSA,C3,CACNG8,CASP8,CD209,EIF2AK2,HSP90B1,IGF1,IL17RA,MRPL49,NDRG1,NPR1,PDPN,PLA2G4A,SLPI,SOAT1,TRAPPC2
hsa-miR-760	61	2	0.557568	0.881044	0.962092	ETV3,FSCN1
hsa-miR-769-5p	105	4	0.647841	0.872089	0.962092	GFPT1,GGCX,S1PR2,ZC3HAV1
[truncated: 126 more rows]
